# Supplementary material for: An artificially-intelligent cornea with tactile sensation enables sensory expansion and interaction
Source: Nat Commun. 2023 Nov 7;14:7181. doi: 10.1038/s41467-023-42240-3 (PMC10630301; doi:10.1038/s41467-023-42240-3)
Supplement: Supplementary file 7 — Source Data [file 41467_2023_42240_MOESM7_ESM.xlsx]

## Sheet: Fig. 2c
Parameter:	Time	Voltage	aEPSC
Unit:	s	V	μA
	2.98519	0	5.91114
	3.03674	0	5.91553
	3.08825	0	5.92004
	3.13978	0	5.92417
	3.19134	0	5.92799
	3.24287	0	5.93199
	3.29442	0	5.93507
	3.34593	0	5.93859
	3.39746	0	5.94172
	3.44901	0	5.9449
	3.50055	0	5.94783
	3.5521	0	5.95099
	3.60361	0	5.95349
	3.65514	0	5.95587
	3.70669	0	5.95902
	3.75823	0	5.96133
	3.80978	0	5.96395
	3.86129	0	5.96602
	3.91282	0	5.96874
	3.96438	0	5.97044
	4.01593	0	5.97183
	4.06748	0	5.97418
	4.11901	0	5.9755
	4.17053	0	5.97757
	4.22208	0	5.97865
	4.27363	0	5.98018
	4.3252	0	5.98207
	4.37673	0	5.98388
	4.42827	0	5.98467
	4.4798	0	5.98535
	4.53136	0	5.98619
	4.58291	0	5.98727
	4.63446	0	5.98881
	4.68599	0	5.98992
	4.73752	0	5.98998
	4.78907	0	5.9915
	4.84063	0	5.99127
	4.89218	0	5.9921
	4.9437	0	5.99393
	4.99523	0	5.99492
	5.04679	0	5.99564
	5.09832	0	5.99612
	5.14988	0	5.99764
	5.20138	0	5.99822
	5.25292	0	5.998
	5.28413	2	11.0832
	5.33736	0	12.9763
	5.38897	0	11.0889
	5.44051	0	10.3483
	5.49202	0	9.92461
	5.54357	0	9.64267
	5.59511	0	9.43628
	5.64668	0	9.27409
	5.69823	0	9.14388
	5.74977	0	9.03568
	5.80129	0	8.94149
	5.85285	0	8.86024
	5.90441	0	8.78694
	5.95598	0	8.72178
	6.00752	0	8.6626
	6.05903	0	8.60899
	6.11056	0	8.55901
	6.1621	0	8.51299
	6.21364	0	8.4692
	6.26518	0	8.4302
	6.31667	0	8.39339
	6.36819	0	8.35782
	6.41973	0	8.32385
	6.47132	0	8.29324
	6.52288	0	8.2629
	6.57441	0	8.23437
	6.62597	0	8.20785
	6.67752	0	8.18184
	6.7291	0	8.15732
	6.78066	0	8.13336
	6.83223	0	8.11069
	6.88377	0	8.08918
	6.93531	0	8.06796
	6.98686	0	8.0473
	7.03842	0	8.0283
	7.08998	0	8.00995
	7.16402	0	7.98253
	7.21557	0	7.96537
	7.26712	0	7.94858
	7.31869	0	7.93161
	7.37023	0	7.91618
	7.42178	0	7.90068
	7.47331	0	7.88414
	7.52488	0	7.86994
	7.57644	0	7.85614
	7.628	0	7.84244
	7.67952	0	7.82828
	7.73105	0	7.81562
	7.78262	0	7.80204
	7.83415	0	7.78872
	7.88571	0	7.77582
	7.93724	0	7.76333
	7.98877	0	7.75279
	8.04032	0	7.73966
	8.09187	0	7.72767
	8.14344	0	7.71804
	8.19498	0	7.70761
	8.24653	0	7.69524
	8.29806	0	7.68495
	8.34963	0	7.67648
	8.40119	0	7.66526
	8.45275	0	7.65399
	8.50427	0	7.64538
	8.5558	0	7.63813
	8.60736	0	7.62833
	8.65889	0	7.61762
	8.71045	0	7.6101
	8.76196	0	7.60159
	8.8135	0	7.59037
	8.86506	0	7.58292
	8.91659	0	7.57686
	8.96815	0	7.56679
	9.01969	0	7.5586
	9.07122	0	7.55224
	9.12278	0	7.54536
	9.17431	0	7.53807
	9.22588	0	7.52973
	9.27741	0	7.52292
	9.32895	0	7.51551
	9.38048	0	7.50778
	9.43204	0	7.50157
	9.4836	0	7.49511
	9.53513	0	7.487
	9.58667	0	7.48116
	9.6382	0	7.47457
	9.68976	0	7.46774
	9.74131	0	7.46115
	9.79288	0	7.45494
	9.84439	0	7.44988
	9.89591	0	7.44266
	9.94746	0	7.43719
	9.999	0	7.43075
	10.0505	0	7.42564
	10.1021	0	7.42003
	10.1536	0	7.4145
	10.2051	0	7.40896
	10.2567	0	7.4034
	10.3082	0	7.39729
	10.3597	0	7.39189
	10.4113	0	7.38652
	10.4628	0	7.38106
	10.5144	0	7.37644
	10.5659	0	7.37108
	10.6174	0	7.36558
	10.6689	0	7.36029
	10.7205	0	7.35505
	10.772	0	7.35015
	10.8236	0	7.34542
	10.8751	0	7.34021
	10.9266	0	7.33547
	10.9782	0	7.33081
	11.0297	0	7.32625
	11.0813	0	7.32099
	11.1328	0	7.31675
	11.1843	0	7.31224
	11.2358	0	7.30788
	11.2874	0	7.30362
	11.3389	0	7.29858
	11.3904	0	7.29488
	11.442	0	7.28999
	11.4935	0	7.28573
	11.545	0	7.28151
	11.5966	0	7.27707
	11.6481	0	7.27373
	11.6996	0	7.26932
	11.7512	0	7.26482
	11.8027	0	7.26031
	11.8543	0	7.25667
	11.9058	0	7.25326
	11.9573	0	7.24963
	12.0089	0	7.24549
	12.0604	0	7.24117
	12.1119	0	7.23776
	12.1634	0	7.23357
	12.215	0	7.23033
	12.2665	0	7.22637
	12.3181	0	7.22308
	12.3696	0	7.21949
	12.4212	0	7.21536
	12.4727	0	7.21196
	12.5242	0	7.20904
	12.5757	0	7.20582
	12.6273	0	7.20209
	12.6788	0	7.19785
	12.7304	0	7.19439
	12.7819	0	7.19064
	12.8335	0	7.18751
	12.885	0	7.18417
	12.9366	0	7.18024
	12.9881	0	7.17754
	13.0396	0	7.17325
	13.0912	0	7.17136
	13.1427	0	7.16848
	13.1943	0	7.16541
	13.2458	0	7.16202
	13.2973	0	7.15771
	13.3489	0	7.1548
	13.4005	0	7.15303
	13.452	0	7.14893
	13.5036	0	7.14743
	13.5551	0	7.14396
	13.6066	0	7.14022
	13.6582	0	7.13775
	13.7097	0	7.13541
	13.7613	0	7.13094
	13.8128	0	7.12794
	13.8643	0	7.12513
	13.9159	0	7.12428
	13.9674	0	7.12055
	14.019	0	7.11734
	14.0705	0	7.11493
	14.1221	0	7.11087
	14.1736	0	7.10647
	14.2252	0	7.10536
	14.2767	0	7.10405
	14.3282	0	7.09846
	14.3798	0	7.09659
	14.4314	0	7.09547
	14.4829	0	7.0928
	14.5345	0	7.08985
	14.586	0	7.08882
	14.6375	0	7.08534
	14.6891	0	7.08095
	14.7406	0	7.07857
	14.7922	0	7.07785
	14.8437	0	7.07504
	14.8953	0	7.07297
	14.9468	0	7.07
	14.9983	0	7.06718
	15.0499	0	7.06484

## Sheet: Fig. 2f
Parameter:	Distance	Height
Unit:	μm	nm
	0	28.2281
	0.01953	28.2281
	0.03907	28.2281
	0.0586	28.2281
	0.07813	28.4002
	0.09766	28.2281
	0.1172	27.8839
	0.13673	28.056
	0.15626	28.2281
	0.17579	28.056
	0.19533	27.7117
	0.21486	27.5396
	0.23439	27.7117
	0.25392	27.7117
	0.27346	27.7117
	0.29299	27.5396
	0.31252	27.3675
	0.33205	27.3675
	0.35159	27.0233
	0.37112	27.0233
	0.39065	27.1954
	0.41018	27.0233
	0.42972	27.0233
	0.44925	26.679
	0.46878	26.679
	0.48832	26.8511
	0.50785	26.679
	0.52738	26.3348
	0.54691	26.1626
	0.56645	26.3348
	0.58598	26.1626
	0.60551	26.1626
	0.62504	26.3348
	0.64458	26.1626
	0.66411	25.9905
	0.68364	26.1626
	0.70317	26.1626
	0.72271	25.9905
	0.74224	25.8184
	0.76177	25.9905
	0.7813	25.8184
	0.80084	25.8184
	0.82037	25.6463
	0.8399	25.6463
	0.85943	25.4742
	0.87897	25.4742
	0.8985	25.8184
	0.91803	26.1626
	0.93756	26.1626
	0.9571	25.1299
	0.97663	25.302
	0.99616	25.1299
	1.0157	25.1299
	1.03523	24.9578
	1.05476	24.7857
	1.07429	24.7857
	1.09383	24.7857
	1.11336	24.6135
	1.13289	24.6135
	1.15242	24.4414
	1.17196	24.4414
	1.19149	24.6135
	1.21102	24.4414
	1.23055	24.2693
	1.25009	23.925
	1.26962	23.925
	1.28915	23.7529
	1.30868	23.925
	1.32822	23.925
	1.34775	23.4087
	1.36728	23.5808
	1.38682	23.4087
	1.40635	23.4087
	1.42588	23.5808
	1.44541	23.5808
	1.46495	23.925
	1.48448	23.4087
	1.50401	23.5808
	1.52354	23.7529
	1.54308	23.7529
	1.56261	23.925
	1.58214	23.925
	1.60167	23.7529
	1.62121	23.7529
	1.64074	23.4087
	1.66027	23.4087
	1.6798	23.0644
	1.69934	22.8923
	1.71887	22.8923
	1.7384	22.3759
	1.75793	22.5481
	1.77747	22.5481
	1.797	22.5481
	1.81653	22.7202
	1.83606	22.5481
	1.8556	22.5481
	1.87513	22.3759
	1.89466	22.2038
	1.9142	22.0317
	1.93373	22.0317
	1.95326	22.0317
	1.97279	21.8596
	1.99233	21.6874
	2.01186	21.8596
	2.03139	21.6874
	2.05092	21.5153
	2.07046	21.6874
	2.08999	21.6874
	2.10952	21.6874
	2.12905	21.6874
	2.14859	21.5153
	2.16812	21.5153
	2.18765	21.3432
	2.20718	21.1711
	2.22672	21.3432
	2.24625	20.999
	2.26578	21.1711
	2.28531	20.999
	2.30485	20.8268
	2.32438	21.1711
	2.34391	21.1711
	2.36345	20.6547
	2.38298	20.6547
	2.40251	20.8268
	2.42204	20.999
	2.44158	20.8268
	2.46111	20.999
	2.48064	21.5153
	2.50017	27.1954
	2.51971	60.5872
	2.53924	101.897
	2.55877	148.025
	2.5783	183.483
	2.59784	215.67
	2.61737	233.398
	2.6369	242.693
	2.65643	244.93
	2.67597	246.135
	2.6955	243.726
	2.71503	235.119
	2.73456	229.095
	2.7541	216.53
	2.77363	192.433
	2.79316	159.041
	2.8127	142.001
	2.83223	136.493
	2.85176	116.183
	2.87129	94.6675
	2.89083	77.6273
	2.91036	76.0782
	2.92989	72.8079
	2.94942	67.6442
	2.96896	60.9314
	2.98849	59.7266
	3.00802	54.3907
	3.02755	52.4974
	3.04709	48.7107
	3.06662	43.547
	3.08615	40.1046
	3.10568	35.6294
	3.12522	25.302
	3.14475	20.1383
	3.16428	19.1056
	3.18381	18.5892
	3.20335	18.0729
	3.22288	18.245
	3.24241	18.245
	3.26194	17.9007
	3.28148	17.7286
	3.30101	17.5565
	3.32054	17.5565
	3.34008	17.3844
	3.35961	17.2123
	3.37914	17.2123
	3.39867	17.3844
	3.41821	17.0401
	3.43774	16.6959
	3.45727	16.6959
	3.4768	16.868
	3.49634	16.6959
	3.51587	16.6959
	3.5354	16.5238
	3.55493	16.3516
	3.57447	16.1795
	3.594	16.0074
	3.61353	16.5238
	3.63306	16.3516
	3.6526	16.1795
	3.67213	16.0074
	3.69166	16.0074
	3.71119	16.0074
	3.73073	15.8353
	3.75026	15.8353
	3.76979	15.491
	3.78933	15.6632
	3.80886	15.491
	3.82839	15.491
	3.84792	15.1468
	3.86746	15.1468
	3.88699	14.9747
	3.90652	14.9747
	3.92605	14.8026
	3.94559	14.8026
	3.96512	14.8026
	3.98465	14.8026
	4.00418	14.6304
	4.02372	14.8026
	4.04325	14.8026
	4.06278	14.8026
	4.08231	14.4583
	4.10185	14.4583
	4.12138	14.6304
	4.14091	14.4583
	4.16044	14.8026
	4.17998	14.4583
	4.19951	14.4583
	4.21904	14.2862
	4.23858	14.4583
	4.25811	14.1141
	4.27764	14.2862
	4.29717	14.2862
	4.31671	14.4583
	4.33624	13.9419
	4.35577	13.9419
	4.3753	13.9419
	4.39484	13.9419
	4.41437	13.4256
	4.4339	13.2534
	4.45343	13.2534
	4.47297	13.4256
	4.4925	13.2534
	4.51203	13.2534
	4.53156	13.0813
	4.5511	12.9092
	4.57063	13.0813
	4.59016	13.0813
	4.60969	12.9092
	4.62923	12.9092
	4.64876	12.9092
	4.66829	12.9092
	4.68782	12.9092
	4.70736	12.9092
	4.72689	12.9092
	4.74642	12.5649
	4.76596	12.7371
	4.78549	12.5649
	4.80502	12.3928
	4.82455	12.3928
	4.84409	12.3928
	4.86362	12.3928
	4.88315	12.2207
	4.90268	12.0486
	4.92222	12.0486
	4.94175	12.0486
	4.96128	12.2207
	4.98081	12.3928

## Sheet: Fig. 2h
Parameter:	2θ	Intensity
Unit:	°	a. u.
	10	4
	10.02	9
	10.04	7
	10.06	5
	10.08	4
	10.1	5
	10.12	7
	10.14	9
	10.16	7
	10.18	9
	10.2	2
	10.22	7
	10.24	1
	10.26	8
	10.28	4
	10.3	7
	10.32	5
	10.34	8
	10.36	6
	10.38	6
	10.4	8
	10.42	6
	10.44	7
	10.46	7
	10.48	7
	10.5	7
	10.52	7
	10.54	4
	10.56	4
	10.58	7
	10.6	5
	10.62	8
	10.64	8
	10.66	4
	10.68	8
	10.7	14
	10.72	4
	10.74	9
	10.76	4
	10.78	5
	10.8	7
	10.82	7
	10.84	6
	10.86	9
	10.88	6
	10.9	4
	10.92	5
	10.94	2
	10.96	6
	10.98	4
	11	4
	11.02	11
	11.04	3
	11.06	6
	11.08	8
	11.1	3
	11.12	3
	11.14	8
	11.16	5
	11.18	4
	11.2	8
	11.22	3
	11.24	3
	11.26	7
	11.28	8
	11.3	6
	11.32	2
	11.34	3
	11.36	3
	11.38	3
	11.4	5
	11.42	3
	11.44	7
	11.46	6
	11.48	4
	11.5	7
	11.52	5
	11.54	5
	11.56	4
	11.58	6
	11.6	5
	11.62	6
	11.64	2
	11.66	4
	11.68	6
	11.7	2
	11.72	4
	11.74	5
	11.76	6
	11.78	6
	11.8	4
	11.82	8
	11.84	8
	11.86	4
	11.88	3
	11.9	7
	11.92	2
	11.94	5
	11.96	6
	11.98	5
	12	5
	12.02	4
	12.04	7
	12.06	8
	12.08	11
	12.1	6
	12.12	3
	12.14	5
	12.16	6
	12.18	2
	12.2	10
	12.22	4
	12.24	6
	12.26	3
	12.28	12
	12.3	7
	12.32	5
	12.34	6
	12.36	6
	12.38	8
	12.4	3
	12.42	0
	12.44	10
	12.46	6
	12.48	5
	12.5	6
	12.52	7
	12.54	8
	12.56	7
	12.58	3
	12.6	4
	12.62	8
	12.64	4
	12.66	5
	12.68	5
	12.7	4
	12.72	2
	12.74	5
	12.76	10
	12.78	1
	12.8	4
	12.82	5
	12.84	6
	12.86	2
	12.88	6
	12.9	7
	12.92	5
	12.94	2
	12.96	9
	12.98	5
	13	2
	13.02	3
	13.04	3
	13.06	4
	13.08	6
	13.1	12
	13.12	3
	13.14	4
	13.16	4
	13.18	6
	13.2	2
	13.22	2
	13.24	5
	13.26	10
	13.28	5
	13.3	4
	13.32	9
	13.34	8
	13.36	4
	13.38	2
	13.4	9
	13.42	7
	13.44	7
	13.46	4
	13.48	13
	13.5	5
	13.52	7
	13.54	5
	13.56	4
	13.58	3
	13.6	7
	13.62	3
	13.64	6
	13.66	6
	13.68	7
	13.7	2
	13.72	8
	13.74	3
	13.76	3
	13.78	6
	13.8	3
	13.82	3
	13.84	5
	13.86	7
	13.88	2
	13.9	4
	13.92	3
	13.94	4
	13.96	3
	13.98	7
	14	1
	14.02	5
	14.04	3
	14.06	4
	14.08	4
	14.1	4
	14.12	5
	14.14	5
	14.16	9
	14.18	5
	14.2	7
	14.22	4
	14.24	4
	14.26	5
	14.28	4
	14.3	1
	14.32	3
	14.34	2
	14.36	3
	14.38	7
	14.4	3
	14.42	3
	14.44	6
	14.46	4
	14.48	3
	14.5	5
	14.52	5
	14.54	7
	14.56	3
	14.58	6
	14.6	4
	14.62	9
	14.64	3
	14.66	6
	14.68	5
	14.7	3
	14.72	2
	14.74	2
	14.76	3
	14.78	3
	14.8	4
	14.82	7
	14.84	5
	14.86	7
	14.88	7
	14.9	4
	14.92	2
	14.94	8
	14.96	3
	14.98	5
	15	6
	15.02	6
	15.04	2
	15.06	5
	15.08	10
	15.1	1
	15.12	2
	15.14	2
	15.16	2
	15.18	5
	15.2	1
	15.22	3
	15.24	4
	15.26	5
	15.28	5
	15.3	7
	15.32	3
	15.34	6
	15.36	2
	15.38	4
	15.4	6
	15.42	7
	15.44	4
	15.46	3
	15.48	9
	15.5	6
	15.52	4
	15.54	2
	15.56	4
	15.58	4
	15.6	5
	15.62	6
	15.64	8
	15.66	3
	15.68	3
	15.7	5
	15.72	5
	15.74	5
	15.76	10
	15.78	6
	15.8	6
	15.82	5
	15.84	4
	15.86	4
	15.88	9
	15.9	2
	15.92	2
	15.94	2
	15.96	4
	15.98	3
	16	6
	16.02	1
	16.04	7
	16.06	8
	16.08	3
	16.1	1
	16.12	3
	16.14	3
	16.16	4
	16.18	3
	16.2	3
	16.22	1
	16.24	1
	16.26	6
	16.28	2
	16.3	6
	16.32	0
	16.34	7
	16.36	4
	16.38	3
	16.4	8
	16.42	8
	16.44	7
	16.46	3
	16.48	4
	16.5	5
	16.52	2
	16.54	7
	16.56	4
	16.58	3
	16.6	3
	16.62	4
	16.64	1
	16.66	6
	16.68	4
	16.7	7
	16.72	3
	16.74	3
	16.76	4
	16.78	4
	16.8	8
	16.82	5
	16.84	2
	16.86	1
	16.88	4
	16.9	2
	16.92	2
	16.94	2
	16.96	2
	16.98	13
	17	1
	17.02	6
	17.04	4
	17.06	5
	17.08	2
	17.1	5
	17.12	4
	17.14	3
	17.16	6
	17.18	4
	17.2	5
	17.22	2
	17.24	3
	17.26	8
	17.28	4
	17.3	3
	17.32	3
	17.34	2
	17.36	4
	17.38	5
	17.4	3
	17.42	4
	17.44	3
	17.46	6
	17.48	3
	17.5	0
	17.52	2
	17.54	6
	17.56	4
	17.58	6
	17.6	5
	17.62	6
	17.64	8
	17.66	4
	17.68	5
	17.7	5
	17.72	0
	17.74	1
	17.76	4
	17.78	3
	17.8	2
	17.82	1
	17.84	4
	17.86	6
	17.88	6
	17.9	6
	17.92	3
	17.94	4
	17.96	7
	17.98	2
	18	4
	18.02	5
	18.04	3
	18.06	4
	18.08	2
	18.1	1
	18.12	3
	18.14	4
	18.16	4
	18.18	4
	18.2	1
	18.22	10
	18.24	7
	18.26	6
	18.28	6
	18.3	4
	18.32	2
	18.34	5
	18.36	6
	18.38	3
	18.4	1
	18.42	4
	18.44	6
	18.46	2
	18.48	3
	18.5	6
	18.52	3
	18.54	5
	18.56	7
	18.58	4
	18.6	3
	18.62	7
	18.64	4
	18.66	2
	18.68	1
	18.7	1
	18.72	5
	18.74	6
	18.76	4
	18.78	3
	18.8	1
	18.82	1
	18.84	2
	18.86	7
	18.88	2
	18.9	3
	18.92	6
	18.94	6
	18.96	4
	18.98	6
	19	3
	19.02	7
	19.04	2
	19.06	5
	19.08	1
	19.1	3
	19.12	7
	19.14	5
	19.16	3
	19.18	4
	19.2	3
	19.22	4
	19.24	5
	19.26	2
	19.28	3
	19.3	3
	19.32	3
	19.34	3
	19.36	2
	19.38	1
	19.4	2
	19.42	7
	19.44	3
	19.46	3
	19.48	3
	19.5	1
	19.52	7
	19.54	3
	19.56	2
	19.58	5
	19.6	5
	19.62	5
	19.64	7
	19.66	3
	19.68	6
	19.7	5
	19.72	6
	19.74	1
	19.76	4
	19.78	4
	19.8	5
	19.82	6
	19.84	5
	19.86	4
	19.88	2
	19.9	7
	19.92	4
	19.94	5
	19.96	4
	19.98	3
	20	3
	20.02	5
	20.04	4
	20.06	2
	20.08	3
	20.1	4
	20.12	4
	20.14	3
	20.16	4
	20.18	3
	20.2	8
	20.22	1
	20.24	2
	20.26	5
	20.28	1
	20.3	5
	20.32	2
	20.34	7
	20.36	4
	20.38	5
	20.4	8
	20.42	4
	20.44	7
	20.46	8
	20.48	5
	20.5	6
	20.52	2
	20.54	3
	20.56	8
	20.58	3
	20.6	4
	20.62	1
	20.64	0
	20.66	2
	20.68	6
	20.7	7
	20.72	2
	20.74	3
	20.76	1
	20.78	5
	20.8	4
	20.82	5
	20.84	5
	20.86	3
	20.88	2
	20.9	2
	20.92	4
	20.94	5
	20.96	3
	20.98	3
	21	2
	21.02	1
	21.04	4
	21.06	4
	21.08	7
	21.1	0
	21.12	5
	21.14	5
	21.16	3
	21.18	3
	21.2	2
	21.22	3
	21.24	8
	21.26	2
	21.28	6
	21.3	5
	21.32	1
	21.34	1
	21.36	6
	21.38	6
	21.4	1
	21.42	3
	21.44	0
	21.46	4
	21.48	1
	21.5	2
	21.52	2
	21.54	2
	21.56	7
	21.58	2
	21.6	3
	21.62	7
	21.64	7
	21.66	3
	21.68	3
	21.7	5
	21.72	4
	21.74	3
	21.76	3
	21.78	4
	21.8	3
	21.82	3
	21.84	2
	21.86	5
	21.88	5
	21.9	2
	21.92	5
	21.94	3
	21.96	6
	21.98	4
	22	6
	22.02	3
	22.04	3
	22.06	4
	22.08	2
	22.1	4
	22.12	4
	22.14	2
	22.16	6
	22.18	3
	22.2	5
	22.22	4
	22.24	4
	22.26	4
	22.28	2
	22.3	7
	22.32	4
	22.34	2
	22.36	5
	22.38	5
	22.4	4
	22.42	4
	22.44	1
	22.46	10
	22.48	8
	22.5	4
	22.52	6
	22.54	3
	22.56	1
	22.58	3
	22.6	7
	22.62	1
	22.64	5
	22.66	3
	22.68	5
	22.7	1
	22.72	9
	22.74	5
	22.76	5
	22.78	2
	22.8	6
	22.82	6
	22.84	2
	22.86	2
	22.88	3
	22.9	5
	22.92	2
	22.94	5
	22.96	4
	22.98	4
	23	3
	23.02	6
	23.04	6
	23.06	2
	23.08	0
	23.1	7
	23.12	4
	23.14	9
	23.16	5
	23.18	6
	23.2	2
	23.22	2
	23.24	2
	23.26	2
	23.28	7
	23.3	7
	23.32	5
	23.34	4
	23.36	4
	23.38	1
	23.4	5
	23.42	4
	23.44	4
	23.46	4
	23.48	1
	23.5	4
	23.52	8
	23.54	7
	23.56	6
	23.58	2
	23.6	5
	23.62	2
	23.64	5
	23.66	3
	23.68	10
	23.7	2
	23.72	6
	23.74	7
	23.76	7
	23.78	9
	23.8	5
	23.82	4
	23.84	2
	23.86	3
	23.88	5
	23.9	3
	23.92	4
	23.94	3
	23.96	4
	23.98	7
	24	5
	24.02	9
	24.04	5
	24.06	1
	24.08	5
	24.1	6
	24.12	1
	24.14	7
	24.16	3
	24.18	3
	24.2	5
	24.22	5
	24.24	3
	24.26	3
	24.28	6
	24.3	2
	24.32	4
	24.34	5
	24.36	9
	24.38	4
	24.4	5
	24.42	8
	24.44	3
	24.46	5
	24.48	3
	24.5	7
	24.52	5
	24.54	3
	24.56	1
	24.58	4
	24.6	5
	24.62	5
	24.64	7
	24.66	6
	24.68	5
	24.7	7
	24.72	5
	24.74	4
	24.76	7
	24.78	6
	24.8	5
	24.82	4
	24.84	5
	24.86	7
	24.88	8
	24.9	4
	24.92	3
	24.94	8
	24.96	5
	24.98	6
	25	5
	25.02	10
	25.04	3
	25.06	7
	25.08	3
	25.1	7
	25.12	7
	25.14	8
	25.16	3
	25.18	8
	25.2	5
	25.22	5
	25.24	8
	25.26	7
	25.28	3
	25.3	6
	25.32	4
	25.34	7
	25.36	9
	25.38	6
	25.4	8
	25.42	10
	25.44	4
	25.46	8
	25.48	4
	25.5	8
	25.52	7
	25.54	5
	25.56	9
	25.58	5
	25.6	14
	25.62	5
	25.64	9
	25.66	7
	25.68	8
	25.7	9
	25.72	8
	25.74	11
	25.76	9
	25.78	13
	25.8	13
	25.82	12
	25.84	20
	25.86	7
	25.88	14
	25.9	12
	25.92	10
	25.94	12
	25.96	14
	25.98	12
	26	11
	26.02	11
	26.04	19
	26.06	15
	26.08	18
	26.1	14
	26.12	14
	26.14	21
	26.16	18
	26.18	27
	26.2	20
	26.22	26
	26.24	22
	26.26	18
	26.28	26
	26.3	25
	26.32	25
	26.34	27
	26.36	32
	26.38	35
	26.4	30
	26.42	33
	26.44	26
	26.46	33
	26.48	35
	26.5	31
	26.52	38
	26.54	26
	26.56	31
	26.58	32
	26.6	30
	26.62	39
	26.64	32
	26.66	39
	26.68	28
	26.7	37
	26.72	25
	26.74	24
	26.76	32
	26.78	40
	26.8	27
	26.82	30
	26.84	24
	26.86	19
	26.88	23
	26.9	23
	26.92	18
	26.94	26
	26.96	21
	26.98	23
	27	21
	27.02	12
	27.04	20
	27.06	21
	27.08	19
	27.1	20
	27.12	18
	27.14	18
	27.16	14
	27.18	20
	27.2	18
	27.22	8
	27.24	16
	27.26	12
	27.28	10
	27.3	12
	27.32	13
	27.34	9
	27.36	14
	27.38	3
	27.4	13
	27.42	7
	27.44	9
	27.46	17
	27.48	7
	27.5	10
	27.52	4
	27.54	8
	27.56	3
	27.58	10
	27.6	12
	27.62	8
	27.64	9
	27.66	5
	27.68	11
	27.7	7
	27.72	9
	27.74	5
	27.76	4
	27.78	8
	27.8	8
	27.82	6
	27.84	4
	27.86	10
	27.88	10
	27.9	8
	27.92	5
	27.94	9
	27.96	6
	27.98	6
	28	6
	28.02	1
	28.04	9
	28.06	5
	28.08	3
	28.1	6
	28.12	7
	28.14	5
	28.16	9
	28.18	3
	28.2	2
	28.22	9
	28.24	3
	28.26	4
	28.28	7
	28.3	9
	28.32	5
	28.34	6
	28.36	6
	28.38	5
	28.4	4
	28.42	3
	28.44	4
	28.46	7
	28.48	6
	28.5	7
	28.52	8
	28.54	4
	28.56	4
	28.58	1
	28.6	7
	28.62	6
	28.64	6
	28.66	4
	28.68	3
	28.7	7
	28.72	2
	28.74	9
	28.76	6
	28.78	3
	28.8	5
	28.82	6
	28.84	8
	28.86	1
	28.88	7
	28.9	3
	28.92	4
	28.94	6
	28.96	3
	28.98	7
	29	2
	29.02	2
	29.04	4
	29.06	7
	29.08	5
	29.1	2
	29.12	3
	29.14	10
	29.16	7
	29.18	4
	29.2	8
	29.22	7
	29.24	7
	29.26	9
	29.28	4
	29.3	4
	29.32	2
	29.34	12
	29.36	3
	29.38	5
	29.4	6
	29.42	4
	29.44	2
	29.46	3
	29.48	6
	29.5	1
	29.52	4
	29.54	6
	29.56	3
	29.58	7
	29.6	3
	29.62	5
	29.64	1
	29.66	3
	29.68	3
	29.7	7
	29.72	5
	29.74	4
	29.76	5
	29.78	2
	29.8	7
	29.82	5
	29.84	4
	29.86	5
	29.88	4
	29.9	10
	29.92	3
	29.94	3
	29.96	5
	29.98	4
	30	2
	30.02	3
	30.04	3
	30.06	6
	30.08	1
	30.1	3
	30.12	4
	30.14	2
	30.16	6
	30.18	7
	30.2	2
	30.22	2
	30.24	1
	30.26	3
	30.28	6
	30.3	3
	30.32	2
	30.34	6
	30.36	1
	30.38	7
	30.4	1
	30.42	6
	30.44	4
	30.46	6
	30.48	5
	30.5	2
	30.52	3
	30.54	4
	30.56	9
	30.58	2
	30.6	4
	30.62	4
	30.64	0
	30.66	4
	30.68	5
	30.7	3
	30.72	9
	30.74	5
	30.76	4
	30.78	5
	30.8	6
	30.82	1
	30.84	3
	30.86	3
	30.88	4
	30.9	4
	30.92	9
	30.94	5
	30.96	7
	30.98	8
	31	7
	31.02	7
	31.04	5
	31.06	4
	31.08	5
	31.1	12
	31.12	8
	31.14	7
	31.16	5
	31.18	3
	31.2	5
	31.22	4
	31.24	5
	31.26	9
	31.28	6
	31.3	4
	31.32	4
	31.34	5
	31.36	5
	31.38	8
	31.4	1
	31.42	5
	31.44	1
	31.46	4
	31.48	8
	31.5	4
	31.52	2
	31.54	7
	31.56	5
	31.58	3
	31.6	2
	31.62	10
	31.64	6
	31.66	8
	31.68	13
	31.7	11
	31.72	4
	31.74	7
	31.76	8
	31.78	3
	31.8	7
	31.82	8
	31.84	10
	31.86	7
	31.88	5
	31.9	7
	31.92	9
	31.94	11
	31.96	7
	31.98	6
	32	3
	32.02	7
	32.04	12
	32.06	4
	32.08	7
	32.1	7
	32.12	5
	32.14	3
	32.16	7
	32.18	8
	32.2	5
	32.22	8
	32.24	5
	32.26	5
	32.28	8
	32.3	7
	32.32	9
	32.34	5
	32.36	4
	32.38	3
	32.4	5
	32.42	8
	32.44	7
	32.46	7
	32.48	7
	32.5	11
	32.52	8
	32.54	5
	32.56	6
	32.58	7
	32.6	4
	32.62	6
	32.64	1
	32.66	10
	32.68	6
	32.7	2
	32.72	13
	32.74	7
	32.76	6
	32.78	6
	32.8	6
	32.82	5
	32.84	10
	32.86	4
	32.88	9
	32.9	10
	32.92	10
	32.94	10
	32.96	12
	32.98	5
	33	12
	33.02	4
	33.04	10
	33.06	8
	33.08	8
	33.1	4
	33.12	3
	33.14	6
	33.16	8
	33.18	19
	33.2	5
	33.22	7
	33.24	6
	33.26	8
	33.28	4
	33.3	6
	33.32	17
	33.34	14
	33.36	13
	33.38	10
	33.4	10
	33.42	14
	33.44	10
	33.46	14
	33.48	14
	33.5	19
	33.52	23
	33.54	12
	33.56	15
	33.58	24
	33.6	20
	33.62	25
	33.64	25
	33.66	27
	33.68	31
	33.7	13
	33.72	29
	33.74	33
	33.76	24
	33.78	26
	33.8	31
	33.82	33
	33.84	35
	33.86	36
	33.88	39
	33.9	40
	33.92	31
	33.94	33
	33.96	40
	33.98	39
	34	28
	34.02	27
	34.04	30
	34.06	41
	34.08	29
	34.1	28
	34.12	32
	34.14	25
	34.16	18
	34.18	20
	34.2	24
	34.22	13
	34.24	23
	34.26	19
	34.28	17
	34.3	11
	34.32	15
	34.34	24
	34.36	15
	34.38	14
	34.4	10
	34.42	22
	34.44	17
	34.46	8
	34.48	13
	34.5	14
	34.52	15
	34.54	14
	34.56	7
	34.58	17
	34.6	15
	34.62	14
	34.64	13
	34.66	12
	34.68	15
	34.7	10
	34.72	5
	34.74	9
	34.76	5
	34.78	9
	34.8	9
	34.82	11
	34.84	6
	34.86	8
	34.88	8
	34.9	6
	34.92	8
	34.94	7
	34.96	6
	34.98	7
	35	4
	35.02	6
	35.04	6
	35.06	6
	35.08	10
	35.1	13
	35.12	6
	35.14	4
	35.16	4
	35.18	4
	35.2	7
	35.22	4
	35.24	4
	35.26	7
	35.28	11
	35.3	6
	35.32	8
	35.34	5
	35.36	5
	35.38	6
	35.4	8
	35.42	2
	35.44	5
	35.46	3
	35.48	4
	35.5	4
	35.52	4
	35.54	8
	35.56	5
	35.58	4
	35.6	7
	35.62	4
	35.64	6
	35.66	5
	35.68	7
	35.7	3
	35.72	7
	35.74	4
	35.76	4
	35.78	6
	35.8	4
	35.82	7
	35.84	4
	35.86	6
	35.88	2
	35.9	2
	35.92	2
	35.94	7
	35.96	4
	35.98	5
	36	4
	36.02	9
	36.04	6
	36.06	3
	36.08	11
	36.1	7
	36.12	10
	36.14	8
	36.16	5
	36.18	12
	36.2	8
	36.22	11
	36.24	7
	36.26	8
	36.28	9
	36.3	7
	36.32	10
	36.34	1
	36.36	11
	36.38	10
	36.4	9
	36.42	8
	36.44	8
	36.46	8
	36.48	7
	36.5	5
	36.52	8
	36.54	3
	36.56	7
	36.58	6
	36.6	4
	36.62	6
	36.64	11
	36.66	13
	36.68	2
	36.7	6
	36.72	6
	36.74	5
	36.76	4
	36.78	4
	36.8	8
	36.82	5
	36.84	8
	36.86	2
	36.88	1
	36.9	5
	36.92	3
	36.94	4
	36.96	5
	36.98	6
	37	4
	37.02	5
	37.04	2
	37.06	7
	37.08	9
	37.1	4
	37.12	5
	37.14	5
	37.16	5
	37.18	3
	37.2	2
	37.22	6
	37.24	7
	37.26	4
	37.28	5
	37.3	8
	37.32	7
	37.34	5
	37.36	6
	37.38	7
	37.4	6
	37.42	7
	37.44	7
	37.46	6
	37.48	4
	37.5	8
	37.52	6
	37.54	15
	37.56	6
	37.58	8
	37.6	7
	37.62	7
	37.64	7
	37.66	10
	37.68	7
	37.7	4
	37.72	5
	37.74	11
	37.76	9
	37.78	11
	37.8	9
	37.82	6
	37.84	8
	37.86	8
	37.88	8
	37.9	11
	37.92	10
	37.94	8
	37.96	17
	37.98	6
	38	11
	38.02	5
	38.04	5
	38.06	9
	38.08	6
	38.1	11
	38.12	7
	38.14	7
	38.16	4
	38.18	8
	38.2	4
	38.22	11
	38.24	4
	38.26	7
	38.28	8
	38.3	8
	38.32	5
	38.34	9
	38.36	5
	38.38	15
	38.4	3
	38.42	5
	38.44	7
	38.46	4
	38.48	6
	38.5	2
	38.52	10
	38.54	4
	38.56	4
	38.58	6
	38.6	6
	38.62	7
	38.64	5
	38.66	4
	38.68	4
	38.7	6
	38.72	4
	38.74	5
	38.76	2
	38.78	5
	38.8	7
	38.82	7
	38.84	6
	38.86	10
	38.88	6
	38.9	3
	38.92	3
	38.94	6
	38.96	7
	38.98	11
	39	4
	39.02	4
	39.04	8
	39.06	2
	39.08	6
	39.1	5
	39.12	9
	39.14	7
	39.16	10
	39.18	8
	39.2	8
	39.22	7
	39.24	7
	39.26	7
	39.28	3
	39.3	7
	39.32	8
	39.34	3
	39.36	6
	39.38	3
	39.4	3
	39.42	2
	39.44	8
	39.46	5
	39.48	4
	39.5	7
	39.52	3
	39.54	1
	39.56	5
	39.58	1
	39.6	1
	39.62	5
	39.64	6
	39.66	4
	39.68	3
	39.7	3
	39.72	7
	39.74	7
	39.76	6
	39.78	3
	39.8	7
	39.82	7
	39.84	5
	39.86	2
	39.88	1
	39.9	5
	39.92	4
	39.94	9
	39.96	3
	39.98	8
	40	4
	40.02	6
	40.04	6
	40.06	2
	40.08	2
	40.1	7
	40.12	1
	40.14	1
	40.16	1
	40.18	3
	40.2	6
	40.22	3
	40.24	1
	40.26	6
	40.28	4
	40.3	1
	40.32	1
	40.34	7
	40.36	1
	40.38	6
	40.4	6
	40.42	8
	40.44	2
	40.46	2
	40.48	5
	40.5	5
	40.52	3
	40.54	5
	40.56	3
	40.58	6
	40.6	8
	40.62	3
	40.64	6
	40.66	7
	40.68	2
	40.7	5
	40.72	1
	40.74	2
	40.76	6
	40.78	1
	40.8	3
	40.82	4
	40.84	5
	40.86	2
	40.88	4
	40.9	7
	40.92	4
	40.94	3
	40.96	3
	40.98	4
	41	1
	41.02	0
	41.04	4
	41.06	2
	41.08	3
	41.1	8
	41.12	6
	41.14	7
	41.16	4
	41.18	5
	41.2	4
	41.22	2
	41.24	3
	41.26	2
	41.28	3
	41.3	1
	41.32	6
	41.34	2
	41.36	2
	41.38	15
	41.4	3
	41.42	4
	41.44	5
	41.46	4
	41.48	4
	41.5	5
	41.52	5
	41.54	5
	41.56	4
	41.58	7
	41.6	3
	41.62	6
	41.64	2
	41.66	4
	41.68	3
	41.7	4
	41.72	3
	41.74	4
	41.76	2
	41.78	2
	41.8	4
	41.82	6
	41.84	4
	41.86	6
	41.88	4
	41.9	8
	41.92	2
	41.94	5
	41.96	6
	41.98	3
	42	3
	42.02	8
	42.04	2
	42.06	4
	42.08	5
	42.1	3
	42.12	6
	42.14	4
	42.16	0
	42.18	2
	42.2	4
	42.22	5
	42.24	7
	42.26	9
	42.28	3
	42.3	5
	42.32	8
	42.34	5
	42.36	7
	42.38	5
	42.4	2
	42.42	2
	42.44	4
	42.46	7
	42.48	7
	42.5	5
	42.52	8
	42.54	1
	42.56	3
	42.58	5
	42.6	2
	42.62	7
	42.64	4
	42.66	4
	42.68	3
	42.7	3
	42.72	8
	42.74	8
	42.76	2
	42.78	8
	42.8	3
	42.82	2
	42.84	4
	42.86	4
	42.88	5
	42.9	6
	42.92	4
	42.94	5
	42.96	1
	42.98	5
	43	3
	43.02	4
	43.04	3
	43.06	5
	43.08	7
	43.1	3
	43.12	7
	43.14	7
	43.16	5
	43.18	3
	43.2	6
	43.22	1
	43.24	6
	43.26	3
	43.28	2
	43.3	5
	43.32	6
	43.34	4
	43.36	4
	43.38	1
	43.4	1
	43.42	3
	43.44	4
	43.46	4
	43.48	3
	43.5	3
	43.52	7
	43.54	4
	43.56	6
	43.58	3
	43.6	5
	43.62	1
	43.64	4
	43.66	5
	43.68	6
	43.7	5
	43.72	4
	43.74	3
	43.76	3
	43.78	2
	43.8	3
	43.82	4
	43.84	7
	43.86	3
	43.88	5
	43.9	3
	43.92	4
	43.94	5
	43.96	4
	43.98	4
	44	4
	44.02	2
	44.04	4
	44.06	5
	44.08	3
	44.1	3
	44.12	2
	44.14	5
	44.16	5
	44.18	4
	44.2	3
	44.22	5
	44.24	2
	44.26	5
	44.28	5
	44.3	5
	44.32	1
	44.34	9
	44.36	5
	44.38	4
	44.4	3
	44.42	5
	44.44	4
	44.46	4
	44.48	3
	44.5	2
	44.52	1
	44.54	3
	44.56	5
	44.58	3
	44.6	6
	44.62	2
	44.64	6
	44.66	3
	44.68	2
	44.7	0
	44.72	11
	44.74	6
	44.76	4
	44.78	6
	44.8	3
	44.82	6
	44.84	1
	44.86	4
	44.88	2
	44.9	5
	44.92	3
	44.94	3
	44.96	5
	44.98	3
	45	3
	45.02	6
	45.04	2
	45.06	4
	45.08	3
	45.1	5
	45.12	4
	45.14	6
	45.16	3
	45.18	2
	45.2	2
	45.22	5
	45.24	5
	45.26	2
	45.28	2
	45.3	0
	45.32	4
	45.34	4
	45.36	3
	45.38	4
	45.4	4
	45.42	5
	45.44	4
	45.46	0
	45.48	3
	45.5	6
	45.52	9
	45.54	5
	45.56	2
	45.58	2
	45.6	3
	45.62	2
	45.64	4
	45.66	4
	45.68	4
	45.7	4
	45.72	6
	45.74	6
	45.76	5
	45.78	2
	45.8	3
	45.82	10
	45.84	3
	45.86	2
	45.88	5
	45.9	5
	45.92	3
	45.94	4
	45.96	2
	45.98	2
	46	6
	46.02	4
	46.04	2
	46.06	6
	46.08	2
	46.1	4
	46.12	4
	46.14	2
	46.16	4
	46.18	9
	46.2	3
	46.22	3
	46.24	6
	46.26	5
	46.28	5
	46.3	2
	46.32	5
	46.34	3
	46.36	3
	46.38	6
	46.4	6
	46.42	6
	46.44	5
	46.46	9
	46.48	5
	46.5	2
	46.52	6
	46.54	7
	46.56	5
	46.58	5
	46.6	5
	46.62	2
	46.64	3
	46.66	2
	46.68	3
	46.7	2
	46.72	6
	46.74	4
	46.76	2
	46.78	2
	46.8	5
	46.82	2
	46.84	1
	46.86	4
	46.88	3
	46.9	5
	46.92	8
	46.94	5
	46.96	6
	46.98	8
	47	4
	47.02	1
	47.04	2
	47.06	3
	47.08	7
	47.1	3
	47.12	2
	47.14	7
	47.16	8
	47.18	3
	47.2	7
	47.22	9
	47.24	2
	47.26	6
	47.28	5
	47.3	1
	47.32	2
	47.34	4
	47.36	7
	47.38	7
	47.4	2
	47.42	6
	47.44	8
	47.46	6
	47.48	6
	47.5	4
	47.52	5
	47.54	4
	47.56	3
	47.58	6
	47.6	3
	47.62	3
	47.64	6
	47.66	3
	47.68	8
	47.7	5
	47.72	9
	47.74	5
	47.76	1
	47.78	3
	47.8	2
	47.82	5
	47.84	8
	47.86	7
	47.88	1
	47.9	5
	47.92	6
	47.94	5
	47.96	5
	47.98	9
	48	3
	48.02	6
	48.04	2
	48.06	2
	48.08	7
	48.1	4
	48.12	7
	48.14	4
	48.16	7
	48.18	4
	48.2	2
	48.22	5
	48.24	6
	48.26	6
	48.28	5
	48.3	4
	48.32	6
	48.34	3
	48.36	6
	48.38	3
	48.4	7
	48.42	7
	48.44	8
	48.46	3
	48.48	3
	48.5	3
	48.52	2
	48.54	9
	48.56	7
	48.58	5
	48.6	5
	48.62	12
	48.64	4
	48.66	5
	48.68	2
	48.7	5
	48.72	5
	48.74	7
	48.76	5
	48.78	3
	48.8	4
	48.82	3
	48.84	4
	48.86	5
	48.88	5
	48.9	5
	48.92	4
	48.94	5
	48.96	5
	48.98	6
	49	2
	49.02	4
	49.04	8
	49.06	6
	49.08	4
	49.1	2
	49.12	3
	49.14	6
	49.16	7
	49.18	4
	49.2	4
	49.22	4
	49.24	5
	49.26	1
	49.28	4
	49.3	7
	49.32	0
	49.34	10
	49.36	7
	49.38	3
	49.4	4
	49.42	3
	49.44	7
	49.46	7
	49.48	1
	49.5	5
	49.52	3
	49.54	6
	49.56	7
	49.58	3
	49.6	3
	49.62	3
	49.64	4
	49.66	6
	49.68	0
	49.7	4
	49.72	5
	49.74	7
	49.76	2
	49.78	5
	49.8	4
	49.82	2
	49.84	5
	49.86	7
	49.88	6
	49.9	6
	49.92	8
	49.94	4
[truncated: 503 more rows]

## Sheet: Fig. 2i
Parameter:	Binding energy	Intensity	Intensity	Intensity	Intensity	Intensity
Unit:	eV	a. u.	a. u.	a. u.	a. u.	a. u.
Annotation:		Raw data	Fitting data	Oa	Ob	Oc
	538	34701.7	34228.2	34701.7	34701.7	34701.7
	537.95	34687.1	34799.2	34687.1	34687.1	34687.1
	537.9	34667.1	34795.8	34667.1	34667.1	34667.1
	537.85	34640.4	34556.2	34640.4	34640.4	34640.4
	537.8	34630.7	34955.9	34630.7	34630.7	34630.7
	537.75	34595	34680.8	34595	34595	34595
	537.7	34585	34593.9	34585	34585	34585
	537.65	34581.6	34653.1	34581.6	34581.6	34581.6
	537.6	34569.1	34626.5	34569.1	34569.1	34569.1
	537.55	34551.7	34655.7	34551.7	34551.7	34551.7
	537.5	34544.7	34505.7	34544.7	34544.7	34544.7
	537.45	34542.8	34538	34542.8	34542.8	34542.8
	537.4	34518.5	34610.5	34518.5	34518.5	34518.5
	537.35	34489.6	34259.8	34489.6	34489.6	34489.6
	537.3	34470.1	34513.8	34470.1	34470.1	34470.1
	537.25	34442.9	34174.1	34442.9	34442.9	34442.9
	537.2	34441.8	34747.7	34441.8	34441.8	34441.8
	537.15	34430.3	34625.4	34430.3	34430.3	34430.3
	537.1	34406.7	34329.9	34406.7	34406.7	34406.7
	537.05	34403	34231.6	34403	34403	34403
	537	34385.3	34357.9	34385.3	34385.3	34385.3
	536.95	34381.3	34273.9	34381.3	34381.3	34381.3
	536.9	34379.5	34313	34379.5	34379.5	34379.5
	536.85	34369.2	34148.1	34369.2	34369.2	34369.2
	536.8	34358.3	34183.1	34358.3	34358.3	34358.3
	536.75	34337.8	34279.2	34337.8	34337.8	34337.8
	536.7	34308.2	34665.5	34308.2	34308.2	34308.2
	536.65	34272.3	34369.2	34272.3	34272.3	34272.3
	536.6	34245.7	34134.2	34245.7	34245.7	34245.7
	536.55	34227.8	34566.4	34227.8	34227.8	34227.8
	536.5	34212.8	34264.6	34212.8	34212.8	34212.8
	536.45	34201.1	34421.2	34201.1	34201.1	34201.1
	536.4	34192.6	34736.4	34192.6	34192.6	34192.6
	536.35	34188.6	34352.4	34188.6	34188.6	34188.6
	536.3	34185.9	34312.3	34185.9	34185.9	34185.9
	536.25	34169.6	34376.6	34169.6	34169.6	34169.6
	536.2	34141.7	33801.8	34141.7	34141.7	34141.7
	536.15	34112.1	33731.7	34112.1	34112.1	34112.1
	536.1	34100.3	33809.9	34100.3	34100.3	34100.3
	536.05	34082	33879.9	34081.9	34081.9	34082
	536	34048.3	33832.1	34048.2	34048.2	34048.3
	535.95	34016.6	34035.4	34016.6	34016.6	34016.6
	535.9	33975.3	33960.3	33975.3	33975.3	33975.3
	535.85	33938.2	34099.7	33938.1	33938.1	33938.2
	535.8	33921.2	34253.1	33921.1	33921.1	33921.2
	535.75	33906.4	34017.3	33906.3	33906.3	33906.4
	535.7	33887.4	33756.5	33887.3	33887.3	33887.4
	535.65	33887.4	33772.9	33887.2	33887.2	33887.4
	535.6	33887.2	34127.3	33886.9	33886.9	33887.2
	535.55	33885.2	33899.3	33884.9	33884.9	33885.2
	535.5	33881.1	33795.6	33880.6	33880.6	33881.1
	535.45	33876.6	33739.8	33876	33876	33876.6
	535.4	33872.5	33557.2	33871.7	33871.7	33872.5
	535.35	33870.1	33717.8	33869	33869	33870.1
	535.3	33868.2	33984.5	33866.9	33866.9	33868.2
	535.25	33865.5	34110	33863.7	33863.7	33865.4
	535.2	33864.2	33751.1	33862	33862	33864.2
	535.15	33864.8	33818.3	33862	33862	33864.8
	535.1	33865.6	34040.8	33862	33862	33865.6
	535.05	33866.6	34170.2	33862	33862	33866.5
	535	33867.8	33858.6	33862	33862	33867.7
	534.95	33869.3	33681.7	33862	33862.1	33869.3
	534.9	33871.2	33657.1	33862	33862.1	33871.1
	534.85	33873.6	33810.9	33862	33862.1	33873.4
	534.8	33876.5	34249.7	33862	33862.2	33876.3
	534.75	33880.1	33934.3	33862	33862.2	33879.8
	534.7	33884.4	33668.3	33862	33862.3	33884.1
	534.65	33889.8	33941.1	33862	33862.5	33889.3
	534.6	33896.3	34149	33862	33862.6	33895.7
	534.55	33904.3	34058.5	33862	33862.9	33903.4
	534.5	33913.9	33745.8	33862	33863.2	33912.7
	534.45	33925.5	33696.8	33862	33863.6	33923.9
	534.4	33939.4	33815.3	33862	33864.1	33937.3
	534.35	33956.1	34142.8	33862	33864.8	33953.3
	534.3	33976	34183.6	33861.9	33865.7	33972.3
	534.25	33999.8	34092.3	33861.9	33866.8	33994.9
	534.2	34028	33962.1	33861.9	33868.3	34021.6
	534.15	34061.3	34329.6	33861.9	33870.3	34052.9
	534.1	34100.5	34302.6	33861.9	33872.8	34089.7
	534.05	34146.7	34064.3	33861.9	33875.9	34132.7
	534	34200.7	34574.6	33861.9	33880	34182.7
	533.95	34263.8	34292	33861.9	33885.1	34240.6
	533.9	34337.1	34629.2	33861.9	33891.5	34307.5
	533.85	34422.2	34611.4	33861.8	33899.6	34384.4
	533.8	34520.4	34672.9	33861.8	33909.7	34472.5
	533.75	34633.6	34973.5	33861.8	33922.3	34573
	533.7	34763.5	34743.8	33861.8	33937.9	34687.2
	533.65	34912	35401.2	33861.7	33957.2	34816.4
	533.6	35081.3	35376.5	33861.7	33981	34962
	533.55	35273.6	35596.3	33861.7	34010	35125.2
	533.5	35491.3	36092.3	33861.7	34045.4	35307.3
	533.45	35736.8	36279.3	33861.7	34088.4	35509.8
	533.4	36012.8	36512.2	33861.7	34140.3	35733.6
	533.35	36321.7	36719.7	33861.8	34202.8	35979.9
	533.3	36666.4	36744.6	33861.9	34277.7	36249.5
	533.25	37049.6	37187.8	33862	34367	36543.1
	533.2	37473.9	37326.3	33862.3	34473	36860.9
	533.15	37941.8	37784.1	33862.6	34598.3	37203
	533.1	38456	38191.3	33863.1	34745.7	37569
	533.05	39018.6	38661.3	33863.9	34918.4	37957.9
	533	39631.9	39587.8	33865	35119.7	38368.6
	532.95	40297.5	39920.4	33866.5	35353.1	38798.9
	532.9	41016.9	40530	33868.5	35622.7	39246.4
	532.85	41791.3	40828.4	33871.3	35932.3	39708
	532.8	42621.2	41471.7	33875.1	36286.1	40179.8
	532.75	43506.7	42406.7	33880.3	36688.4	40657.5
	532.7	44447.4	43585	33887.1	37143.4	41136
	532.65	45442.4	44727	33896.3	37655	41609.7
	532.6	46490.2	45254.1	33908.3	38227.2	42072.7
	532.55	47588.5	46525.6	33924.1	38863.2	42518.6
	532.5	48734.7	47593	33944.6	39565.9	42940.9
	532.45	49925.5	48829.1	33971.2	40337.4	43332.9
	532.4	51157.1	50251.2	34005.5	41178.7	43688.2
	532.35	52425.3	51260.6	34049.3	42089.8	44000.6
	532.3	53725.3	52778.2	34105.1	43069	44264.7
	532.25	55051.9	54121	34175.8	44113.4	44475.3
	532.2	56399.7	55992.2	34264.7	45217.9	44628.6
	532.15	57762.7	57405.9	34375.9	46375.7	44721.6
	532.1	59135.1	59391.7	34514.3	47577.7	44752.4
	532.05	60510.5	60802.4	34685.4	48812.7	44720.4
	532	61882.8	62919.7	34896	50067.4	44626.3
	531.95	63246.1	64471.7	35153.5	51326.3	44471.8
	531.9	64594.4	66040.2	35466.6	52572	44260
	531.85	65922.8	67084.7	35845	53785.7	43994.8
	531.8	67226.9	67958.5	36299.7	54947.3	43681.1
	531.75	68503.9	69424.8	36842.8	56036.1	43324.7
	531.7	69752.4	70543.8	37487.4	57031.5	42931.5
	531.65	70973.2	72012.1	38248	57913.4	42508
	531.6	72169.4	72720.5	39139.5	58663.4	42060.9
	531.55	73346.8	73712.6	40177.7	59265	41596.7
	531.5	74514.5	74535.7	41378.7	59704.7	41121.8
	531.45	75684.1	75761.2	42758.4	59972.3	40642.1
	531.4	76870.2	77144.3	44332.2	60061.6	40163.2
	531.35	78089.9	78002	46114.1	59970.3	39690.2
	531.3	79361.5	79123.9	48116	59700.6	39227.4
	531.25	80704.2	80652	50347.1	59258.9	38778.5
	531.2	82136.5	82107.7	52812.4	58655.2	38346.9
	531.15	83674.7	82801.8	55512.3	57903.2	37935
	531.1	85331.4	84761.9	58440.9	57019.1	37544.6
	531.05	87113.7	86180.3	61585.5	56021.7	37177.3
	531	89021.7	88146.2	64925.2	54930.8	36833.8
	530.95	91046.8	90152.4	68430.6	53767.1	36514.6
	530.9	93171	92718	72062.8	52551.3	36219.6
	530.85	95365.5	94691.1	75773.5	51303.5	35948.5
	530.8	97591.4	96547.7	79505.2	50042.5	35700.7
	530.75	99799.4	99079	83192.5	48785.7	35475.3
	530.7	101932	101587	86762.8	47548.6	35271.3
	530.65	103923	103395	90139.2	46344.5	35087.5
	530.6	105705	105223	93242.5	45184.6	34922.7
	530.55	107207	106629	95995.1	44078	34775.6
	530.5	108362	108473	98323.8	43031.5	34644.7
	530.45	109108	109301	100164	42050.2	34528.9
	530.4	109394	109038	101462	41137.1	34426.7
	530.35	109182	108899	102180	40293.8	34337
	530.3	108449	108914	102296	39520.4	34258.4
	530.25	107190	107157	101807	38815.7	34189.9
	530.2	105416	106494	100727	38177.8	34130.4
	530.15	103155	104317	99088.2	37603.9	34078.9
	530.1	100450	101264	96938.8	37090.5	34034.4
	530.05	97358.9	98380.7	94339.3	36633.9	33996.2
	530	93945.7	94727	91359.9	36230	33963.4
	529.95	90282.3	91618.2	88077.2	35874.6	33935.4
	529.9	86442.7	87710.4	84570	35563.5	33911.6
	529.85	82500.4	83628.7	80916.5	35292.6	33891.3
	529.8	78525.5	79415.7	77191.2	35057.8	33874.1
	529.75	74582	75875.2	73462.5	34855.3	33859.7
	529.7	70726.8	71960.7	69791.3	34681.6	33847.5
	529.65	67008	67735.2	66229.3	34533.1	33837.2
	529.6	63464.7	64053.5	62819.1	34406.8	33828.7
	529.55	60126.9	60307.4	59593.8	34299.9	33821.5
	529.5	57016	56838.9	56577.6	34209.8	33815.6
	529.45	54145.3	54415.1	53786.1	34134.2	33810.6
	529.4	51521	51730.5	51227.8	34071.1	33806.5
	529.35	49142.9	48898.8	48904.6	34018.6	33803.2
	529.3	47006.1	47059.5	46813.1	33975.1	33800.4
	529.25	45101.4	45125.3	44945.7	33939.2	33798.1
	529.2	43416.4	43475.9	43291.4	33909.7	33796.2
	529.15	41936.9	42105	41836.8	33885.7	33794.7
	529.1	40646.9	40497	40567.2	33866.1	33793.4
	529.05	39529.9	38878.4	39466.6	33850.2	33792.4
	529	38569.1	38671.6	38519	33837.3	33791.6
	528.95	37747.9	38026.2	37708.4	33827	33790.9
	528.9	37050.6	37008.4	37019.6	33818.7	33790.4
	528.85	36462	36701.2	36437.8	33812.1	33790
	528.8	35968.3	36422.2	35949.4	33806.9	33789.6
	528.75	35556.6	35987.8	35541.9	33802.7	33789.3
	528.7	35215.2	35920.7	35203.9	33799.5	33789.1
	528.65	34933.9	35799.2	34925.2	33796.9	33788.9
	528.6	34703.4	35310.1	34696.7	33794.9	33788.8
	528.55	34515.5	34893.4	34510.4	33793.4	33788.7
	528.5	34363.3	34572.6	34359.4	33792.1	33788.6
	528.45	34240.7	34858.9	34237.7	33791.2	33788.5
	528.4	34142.4	34735.4	34140.1	33790.5	33788.4
	528.35	34064	34514.2	34062.4	33789.9	33788.4
	528.3	34001.9	34294	34000.7	33789.5	33788.4
	528.25	33953	34287.2	33952.1	33789.2	33788.3
	528.2	33914.6	33966.6	33913.9	33788.9	33788.3
	528.15	33884.7	34272.3	33884.2	33788.7	33788.3
	528.1	33861.5	34213	33861.1	33788.6	33788.2
	528.05	33843.5	33928.3	33843.3	33788.5	33788.2
	528	33829.8	33929.4	33829.6	33788.4	33788.2
	527.95	33819.3	34078.9	33819.2	33788.3	33788.2
	527.9	33811.3	34494.7	33811.2	33788.3	33788.2
	527.85	33805.3	33878.3	33805.2	33788.3	33788.2
	527.8	33800.8	33882.7	33800.7	33788.2	33788.2
	527.75	33797.4	34163.5	33797.4	33788.2	33788.2
	527.7	33794.9	34245.3	33794.9	33788.2	33788.2
	527.65	33793.1	33843.4	33793	33788.2	33788.2
	527.6	33791.7	33931.7	33791.7	33788.2	33788.2
	527.55	33790.7	33943.2	33790.7	33788.2	33788.2
	527.5	33790	33906.2	33790	33788.2	33788.1
	527.45	33789.4	33857.6	33789.4	33788.1	33788.1
	527.4	33789.1	33870	33789	33788.1	33788.1
	527.35	33788.8	33872.1	33788.8	33788.1	33788.1
	527.3	33788.6	33864.9	33788.6	33788.1	33788.1
	527.25	33788.4	34071.8	33788.4	33788.1	33788.1
	527.2	33788.3	34074.7	33788.3	33788.1	33788.1
	527.15	33788.3	33666.6	33788.3	33788.1	33788.1
	527.1	33788.2	33663.1	33788.2	33788.1	33788.1
	527.05	33788.2	33820.6	33788.2	33788.1	33788.1
	527	33788.2	33901.3	33788.2	33788.1	33788.1
	526.95	33788.2	33559.1	33788.2	33788.1	33788.1
	526.9	33788.1	33984.4	33788.1	33788.1	33788.1
	526.85	33788.1	33683.3	33788.1	33788.1	33788.1
	526.8	33788.1	33806.4	33788.1	33788.1	33788.1
	526.75	33788.1	33963.6	33788.1	33788.1	33788.1
	526.7	33788.1	33972.8	33788.1	33788.1	33788.1
	526.65	33788.1	33861.4	33788.1	33788.1	33788.1
	526.6	33790.1	33760.9	33790.1	33790.1	33790.1
	526.55	33792	33759.7	33792	33792	33792
	526.5	33794	33808.6	33794	33794	33794
	526.45	33796	33732.6	33796	33796	33796
	526.4	33797.9	33801.7	33797.9	33797.9	33797.9
	526.35	33799.9	33661.9	33799.9	33799.9	33799.9
	526.3	33801.8	33508.5	33801.8	33801.8	33801.8
	526.25	33803.8	33797.4	33803.8	33803.8	33803.8
	526.2	33805.8	33992.2	33805.8	33805.8	33805.8
	526.15	33807.7	33844.2	33807.7	33807.7	33807.7
	526.1	33809.7	33818.7	33809.7	33809.7	33809.7
	526.05	33811.6	33957.2	33811.6	33811.6	33811.6
	526	33813.6	33915.5	33813.6	33813.6	33813.6
	525.95	33815.6	33724.2	33815.6	33815.6	33815.6
	525.9	33817.5	33882.4	33817.5	33817.5	33817.5
	525.85	33819.5	33649.4	33819.5	33819.5	33819.5
	525.8	33821.4	34120.1	33821.4	33821.4	33821.4
	525.75	33823.4	33807.5	33823.4	33823.4	33823.4
	525.7	33825.4	33890.6	33825.4	33825.4	33825.4
	525.65	33827.3	33697.8	33827.3	33827.3	33827.3
	525.6	33829.3	33900.7	33829.3	33829.3	33829.3
	525.55	33831.3	33968.4	33831.3	33831.3	33831.3
	525.5	33833.2	33857	33833.2	33833.2	33833.2
	525.45	33835.2	33941.3	33835.2	33835.2	33835.2
	525.4	33837.1	34074.5	33837.1	33837.1	33837.1
	525.35	33839.1	33706.7	33839.1	33839.1	33839.1
	525.3	33841.1	33765.5	33841.1	33841.1	33841.1
	525.25	33843	33764.4	33843	33843	33843
	525.2	33845	34018.2	33845	33845	33845
	525.15	33846.9	34083.7	33846.9	33846.9	33846.9
	525.1	33848.9	33734.3	33848.9	33848.9	33848.9
	525.05	33850.9	33935	33850.9	33850.9	33850.9
	525	33654.8	33654.8	0	0	0

## Sheet: Fig. 2j
Parameter:	Wavelength	Transmittance	Wavelength	Transmittance	Wavelength	Transmittance	Wavelength	Transmittance	Wavelength	Transmittance
Unit:	nm	%	nm	%	nm	%	nm	%	nm	%
Annotation:		Stripe-100 μm		Stripe-200 μm		Grid-100 μm		Grid-200 μm		Background (glass)
	700	99.5699	700	100.142	700	99.1606	700	99.7991	700	93.5043
	699	99.5601	699	100.154	699	99.1557	699	99.7787	699	93.603
	698	99.5539	698	100.116	698	99.1469	698	99.7854	698	93.6618
	697	99.5478	697	100.159	697	99.123	697	99.7886	697	93.7006
	696	99.5656	696	100.135	696	99.1292	696	99.7777	696	93.8
	695	99.5561	695	100.131	695	99.1033	695	99.7918	695	93.8472
	694	99.5326	694	100.125	694	99.1085	694	99.7892	694	93.9062
	693	99.5672	693	100.134	693	99.1363	693	99.784	693	93.9852
	692	99.5513	692	100.162	692	99.142	692	99.8107	692	94.0033
	691	99.5307	691	100.127	691	99.1103	691	99.7742	691	94.0991
	690	99.5493	690	100.111	690	99.1242	690	99.7818	690	94.182
	689	99.5509	689	100.14	689	99.1132	689	99.7923	689	94.2248
	688	99.5584	688	100.127	688	99.0968	688	99.8043	688	94.2909
	687	99.5552	687	100.12	687	99.1195	687	99.7716	687	94.3721
	686	99.559	686	100.144	686	99.0908	686	99.772	686	94.4342
	685	99.5767	685	100.155	685	99.1086	685	99.7944	685	94.4953
	684	99.5629	684	100.137	684	99.0895	684	99.7815	684	94.5789
	683	99.535	683	100.122	683	99.0754	683	99.7738	683	94.6429
	682	99.5525	682	100.132	682	99.0975	682	99.808	682	94.6874
	681	99.5386	681	100.11	681	99.085	681	99.7621	681	94.8085
	680	99.536	680	100.106	680	99.0582	680	99.746	680	94.8719
	679	99.5271	679	100.161	679	99.0948	679	99.8002	679	94.9143
	678	99.5354	678	100.127	678	99.0701	678	99.7721	678	94.9939
	677	99.551	677	100.115	677	99.0327	677	99.7429	677	95.064
	676	99.5756	676	100.147	676	99.0819	676	99.808	676	95.1112
	675	99.5138	675	100.099	675	99.0246	675	99.71	675	95.2283
	674	99.53	674	100.11	674	99.0237	674	99.7399	674	95.2652
	673	99.5703	673	100.15	673	99.0848	673	99.7661	673	95.3211
	672	99.5399	672	100.115	672	99.0427	672	99.7313	672	95.3919
	671	99.5279	671	100.127	671	99.015	671	99.7419	671	95.4655
	670	99.496	670	100.076	670	99.0032	670	99.7116	670	95.5501
	669	99.5459	669	100.109	669	99.0096	669	99.7464	669	95.6162
	668	99.5139	668	100.076	668	98.9804	668	99.7083	668	95.6866
	667	99.5178	667	100.112	667	98.9942	667	99.7239	667	95.7202
	666	99.5268	666	100.101	666	98.9844	666	99.7148	666	95.7696
	665	99.5292	665	100.079	665	98.9849	665	99.6954	665	95.8698
	664	99.5256	664	100.094	664	99.0143	664	99.7168	664	95.8874
	663	99.5276	663	100.099	663	98.9889	663	99.7224	663	95.9452
	662	99.5123	662	100.102	662	98.9769	662	99.7237	662	95.9832
	661	99.5151	661	100.105	661	98.9853	661	99.7021	661	96.0114
	660	99.5381	660	100.088	660	98.9827	660	99.7006	660	96.0572
	659	99.5614	659	100.145	659	98.9989	659	99.7402	659	96.0974
	658	99.5148	658	100.083	658	98.9523	658	99.7109	658	96.176
	657	99.5169	657	100.077	657	98.9559	657	99.6985	657	96.2053
	656	99.4933	656	100.046	656	98.9266	656	99.6899	656	96.2528
	655	99.4839	655	100.058	655	98.9068	655	99.6646	655	96.2768
	654	99.515	654	100.048	654	98.9298	654	99.6754	654	96.2907
	653	99.4945	653	100.079	653	98.9278	653	99.682	653	96.3063
	652	99.5076	652	100.085	652	98.921	652	99.6985	652	96.3296
	651	99.5022	651	100.066	651	98.9293	651	99.6955	651	96.3267
	650	99.4872	650	100.039	650	98.8884	650	99.6554	650	96.3841
	649	99.4926	649	100.071	649	98.8933	649	99.6761	649	96.3901
	648	99.4751	648	100.041	648	98.8907	648	99.6613	648	96.4012
	647	99.4753	647	100.056	647	98.8942	647	99.663	647	96.4103
	646	99.4984	646	100.062	646	98.8859	646	99.6568	646	96.4297
	645	99.4798	645	100.04	645	98.8734	645	99.6675	645	96.438
	644	99.5049	644	100.072	644	98.89	644	99.6654	644	96.4353
	643	99.4786	643	100.061	643	98.8784	643	99.6532	643	96.4527
	642	99.4637	642	100.038	642	98.8511	642	99.6901	642	96.4215
	641	99.4695	641	100.06	641	98.8525	641	99.6462	641	96.4233
	640	99.4943	640	100.049	640	98.8799	640	99.6372	640	96.4172
	639	99.4609	639	100.04	639	98.8321	639	99.6368	639	96.447
	638	99.4759	638	100.024	638	98.8417	638	99.6582	638	96.4034
	637	99.4896	637	100.04	637	98.8498	637	99.6684	637	96.3838
	636	99.467	636	100.029	636	98.8444	636	99.6179	636	96.4039
	635	99.4532	635	100.02	635	98.8038	635	99.6285	635	96.4097
	634	99.46	634	100.035	634	98.8232	634	99.6301	634	96.3613
	633	99.4608	633	100.046	633	98.8266	633	99.6333	633	96.3629
	632	99.4463	632	100.009	632	98.813	632	99.6249	632	96.3693
	631	99.4248	631	100.031	631	98.8114	631	99.6073	631	96.3903
	630	99.4393	630	100.034	630	98.7717	630	99.5936	630	96.3955
	629	99.4456	629	100.028	629	98.7997	629	99.6299	629	96.3946
	628	99.4681	628	100.03	628	98.7911	628	99.6205	628	96.3846
	627	99.4655	627	100.059	627	98.7887	627	99.6247	627	96.371
	626	99.4334	626	100.004	626	98.76	626	99.6072	626	96.389
	625	99.4467	625	100.027	625	98.7566	625	99.5943	625	96.3882
	624	99.4323	624	100.006	624	98.7583	624	99.5991	624	96.4011
	623	99.4584	623	100.034	623	98.7709	623	99.6175	623	96.3789
	622	99.4451	622	100.04	622	98.7699	622	99.6231	622	96.3825
	621	99.4441	621	100.019	621	98.7597	621	99.6166	621	96.3859
	620	99.4219	620	100.012	620	98.7398	620	99.5853	620	96.4043
	619	99.4324	619	100.013	619	98.731	619	99.5999	619	96.3989
	618	99.4093	618	99.9976	618	98.701	618	99.5979	618	96.4065
	617	99.4203	617	99.995	617	98.7051	617	99.5807	617	96.3948
	616	99.4128	616	100.004	616	98.6967	616	99.5862	616	96.4094
	615	99.4173	615	100.001	615	98.6938	615	99.5578	615	96.4074
	614	99.4268	614	100.023	614	98.7029	614	99.5801	614	96.4243
	613	99.4038	613	99.9866	613	98.6826	613	99.5653	613	96.422
	612	99.4423	612	100.025	612	98.7269	612	99.5939	612	96.4432
	611	99.4034	611	100.007	611	98.6783	611	99.5708	611	96.4682
	610	99.4158	610	99.9791	610	98.6971	610	99.5616	610	96.4402
	609	99.3966	609	99.9804	609	98.6681	609	99.5543	609	96.5117
	608	99.378	608	99.9706	608	98.6434	608	99.5226	608	96.5351
	607	99.3897	607	99.9824	607	98.6602	607	99.5528	607	96.5514
	606	99.3869	606	99.9782	606	98.6282	606	99.5338	606	96.5736
	605	99.4295	605	100.012	605	98.6539	605	99.5648	605	96.5735
	604	99.3781	604	99.9694	604	98.6174	604	99.528	604	96.6333
	603	99.3977	603	99.99	603	98.6593	603	99.5374	603	96.6249
	602	99.3892	602	99.9735	602	98.6247	602	99.5373	602	96.6432
	601	99.3863	601	99.977	601	98.6213	601	99.5288	601	96.661
	600	99.3659	600	99.9651	600	98.605	600	99.521	600	96.6813
	599	99.3916	599	99.9732	599	98.6086	599	99.5284	599	96.6814
	598	99.3565	598	99.9604	598	98.5957	598	99.5293	598	96.7113
	597	99.3837	597	99.9765	597	98.5927	597	99.5154	597	96.7221
	596	99.3807	596	99.971	596	98.6047	596	99.552	596	96.7057
	595	99.345	595	99.9478	595	98.5529	595	99.4969	595	96.75
	594	99.3763	594	99.9656	594	98.5834	594	99.4829	594	96.7176
	593	99.3557	593	99.9796	593	98.5779	593	99.5164	593	96.6969
	592	99.3376	592	99.9754	592	98.5206	592	99.4902	592	96.6512
	591	99.3848	591	99.9887	591	98.5467	591	99.5064	591	96.6259
	590	99.3713	590	99.9653	590	98.601	590	99.5024	590	96.6053
	589	99.3532	589	99.9588	589	98.5574	589	99.5019	589	96.5341
	588	99.3579	588	99.9461	588	98.537	588	99.4782	588	96.5177
	587	99.3492	587	99.9629	587	98.5183	587	99.5009	587	96.5321
	586	99.3665	586	99.9613	586	98.5398	586	99.4993	586	96.473
	585	99.3779	585	99.9822	585	98.5587	585	99.5302	585	96.4589
	584	99.3265	584	99.9568	584	98.5038	584	99.4644	584	96.4671
	583	99.3551	583	99.9641	583	98.5134	583	99.4937	583	96.4184
	582	99.3365	582	99.9628	582	98.5032	582	99.4804	582	96.4649
	581	99.3161	581	99.9315	581	98.4823	581	99.4487	581	96.4221
	580	99.3359	580	99.9458	580	98.4926	580	99.4787	580	96.4277
	579	99.3122	579	99.9214	579	98.4586	579	99.4622	579	96.4395
	578	99.319	578	99.9338	578	98.4634	578	99.4475	578	96.4082
	577	99.3279	577	99.9642	577	98.4836	577	99.479	577	96.3956
	576	99.3343	576	99.9337	576	98.465	576	99.4862	576	96.401
	575	99.2721	575	99.9424	575	98.4259	575	99.437	575	96.4062
	574	99.3234	574	99.9357	574	98.4414	574	99.4483	574	96.3924
	573	99.3121	573	99.9458	573	98.4431	573	99.4662	573	96.389
	572	99.296	572	99.9331	572	98.4322	572	99.428	572	96.3736
	571	99.2786	571	99.9142	571	98.3899	571	99.4327	571	96.3833
	570	99.2959	570	99.9165	570	98.4025	570	99.4486	570	96.3711
	569	99.2916	569	99.9691	569	98.4134	569	99.4288	569	96.2461
	568	99.297	568	99.9328	568	98.4005	568	99.4433	568	96.2451
	567	99.3199	567	99.9472	567	98.4268	567	99.4524	567	96.2514
	566	99.2585	566	99.9021	566	98.3702	566	99.4054	566	96.3306
	565	99.278	565	99.9262	565	98.3759	565	99.4098	565	96.3523
	564	99.2474	564	99.9181	564	98.352	564	99.4067	564	96.3867
	563	99.2613	563	99.9016	563	98.349	563	99.407	563	96.4114
	562	99.2543	562	99.9124	562	98.3449	562	99.401	562	96.4245
	561	99.2514	561	99.896	561	98.3407	561	99.386	561	96.4348
	560	99.2272	560	99.8607	560	98.319	560	99.372	560	96.4482
	559	99.2606	559	99.9217	559	98.3421	559	99.4105	559	96.4213
	558	99.2331	558	99.9039	558	98.3314	558	99.397	558	96.4306
	557	99.2117	557	99.8811	557	98.2972	557	99.3616	557	96.4526
	556	99.23	556	99.9073	556	98.3157	556	99.3849	556	96.4263
	555	99.2384	555	99.8909	555	98.3035	555	99.3713	555	96.4385
	554	99.2396	554	99.9048	554	98.2943	554	99.3761	554	96.4357
	553	99.2254	553	99.8983	553	98.2995	553	99.3714	553	96.4371
	552	99.2379	552	99.9069	552	98.2878	552	99.3818	552	96.4445
	551	99.2354	551	99.9185	551	98.3153	551	99.3997	551	96.4075
	550	99.2285	550	99.8863	550	98.2607	550	99.3633	550	96.4388
	549	99.2015	549	99.8825	549	98.2542	549	99.3528	549	96.4376
	548	99.2455	548	99.8881	548	98.2706	548	99.3658	548	96.4271
	547	99.2075	547	99.8921	547	98.2654	547	99.3618	547	96.43
	546	99.1904	546	99.8689	546	98.2401	546	99.3351	546	96.4469
	545	99.1736	545	99.8847	545	98.2154	545	99.3442	545	96.4314
	544	99.2147	544	99.8898	544	98.2245	544	99.3533	544	96.4037
	543	99.157	543	99.8278	543	98.1907	543	99.3111	543	96.4514
	542	99.1871	542	99.8873	542	98.2259	542	99.3415	542	96.4329
	541	99.1674	541	99.8373	541	98.1863	541	99.3255	541	96.463
	540	99.1897	540	99.8705	540	98.1963	540	99.3407	540	96.4359
	539	99.1804	539	99.8758	539	98.1836	539	99.3207	539	96.4608
	538	99.154	538	99.8507	538	98.1622	538	99.325	538	96.4571
	537	99.1377	537	99.8499	537	98.1534	537	99.3026	537	96.4766
	536	99.1585	536	99.8632	536	98.1646	536	99.3021	536	96.4664
	535	99.1493	535	99.8725	535	98.1756	535	99.3308	535	96.4387
	534	99.1222	534	99.8389	534	98.1213	534	99.273	534	96.4826
	533	99.1688	533	99.8474	533	98.1484	533	99.3178	533	96.4512
	532	99.1352	532	99.8401	532	98.1298	532	99.2932	532	96.4776
	531	99.1262	531	99.8829	531	98.1342	531	99.3263	531	96.4626
	530	99.1298	530	99.8518	530	98.1396	530	99.3343	530	96.4811
	529	99.1068	529	99.8318	529	98.0823	529	99.2742	529	96.5222
	528	99.1208	528	99.8363	528	98.1176	528	99.2871	528	96.4891
	527	99.1188	527	99.8353	527	98.0884	527	99.2715	527	96.5026
	526	99.0625	526	99.8298	526	98.0524	526	99.245	526	96.5141
	525	99.1082	525	99.8587	525	98.1075	525	99.283	525	96.4886
	524	99.0744	524	99.8157	524	98.0577	524	99.2806	524	96.5006
	523	99.0966	523	99.8194	523	98.0429	523	99.2655	523	96.5085
	522	99.0608	522	99.8258	522	98.0347	522	99.2459	522	96.5102
	521	99.0682	521	99.8302	521	98.0197	521	99.2439	521	96.5094
	520	99.0819	520	99.8188	520	98.0418	520	99.2486	520	96.4992
	519	99.0467	519	99.7905	519	98.0131	519	99.2421	519	96.528
	518	99.0515	518	99.8249	518	98.012	518	99.2551	518	96.5029
	517	99.0181	517	99.8033	517	97.985	517	99.2454	517	96.515
	516	99.0439	516	99.8345	516	98.0238	516	99.2583	516	96.502
	515	99.038	515	99.799	515	97.9902	515	99.2324	515	96.519
	514	99.0101	514	99.8198	514	97.9518	514	99.2161	514	96.5123
	513	99.0355	513	99.7899	513	97.9832	513	99.2399	513	96.5017
	512	99.0413	512	99.812	512	97.9892	512	99.2404	512	96.4742
	511	99.0229	511	99.7998	511	97.9378	511	99.228	511	96.5004
	510	99.0478	510	99.8095	510	97.974	510	99.2489	510	96.4586
	509	99.0327	509	99.8164	509	97.9528	509	99.2268	509	96.4629
	508	98.9843	508	99.8016	508	97.9299	508	99.2077	508	96.4624
	507	98.9807	507	99.7802	507	97.9001	507	99.1928	507	96.4744
	506	99.0056	506	99.8058	506	97.892	506	99.1978	506	96.4496
	505	98.9746	505	99.764	505	97.8832	505	99.1899	505	96.4571
	504	98.9604	504	99.777	504	97.8596	504	99.1756	504	96.4471
	503	98.982	503	99.7868	503	97.8946	503	99.2047	503	96.4208
	502	98.9964	502	99.7664	502	97.8727	502	99.1783	502	96.4298
	501	98.9916	501	99.8014	501	97.8699	501	99.197	501	96.4053
	500	98.9657	500	99.7765	500	97.8591	500	99.1781	500	96.4143
	499	98.9571	499	99.7547	499	97.8494	499	99.19	499	96.4155
	498	98.9639	498	99.7968	498	97.855	498	99.1721	498	96.3923
	497	98.9715	497	99.8148	497	97.8326	497	99.1893	497	96.3656
	496	98.9096	496	99.7727	496	97.8207	496	99.1319	496	96.4113
	495	98.9369	495	99.7895	495	97.812	495	99.1723	495	96.3754
	494	98.9399	494	99.7647	494	97.8011	494	99.1712	494	96.3717
	493	98.9178	493	99.7665	493	97.7964	493	99.1647	493	96.3626
	492	98.9173	492	99.7874	492	97.7994	492	99.1561	492	96.3366
	491	98.9306	491	99.7679	491	97.7942	491	99.1717	491	96.3269
	490	98.9345	490	99.782	490	97.7655	490	99.1711	490	96.3247
	489	98.9327	489	99.7695	489	97.7587	489	99.1453	489	96.3118
	488	98.9131	488	99.7782	488	97.7726	488	99.1752	488	96.2875
	487	98.8881	487	99.7748	487	97.7356	487	99.1181	487	96.2973
	486	98.9152	486	99.7906	486	97.7601	486	99.1354	486	96.2624
	485	98.8753	485	99.7648	485	97.7199	485	99.1161	485	96.2652
	484	98.8678	484	99.7536	484	97.6924	484	99.1131	484	96.2509
	483	98.9045	483	99.768	483	97.7031	483	99.1465	483	96.2071
	482	98.8783	482	99.7565	482	97.7209	482	99.1316	482	96.2025
	481	98.8609	481	99.7741	481	97.678	481	99.1053	481	96.1801
	480	98.8471	480	99.7493	480	97.6791	480	99.1076	480	96.1778
	479	98.8673	479	99.7679	479	97.6807	479	99.1274	479	96.1448
	478	98.8358	478	99.7732	478	97.6822	478	99.1237	478	96.1244
	477	98.8738	477	99.7728	477	97.6741	477	99.1168	477	96.1003
	476	98.8154	476	99.7704	476	97.6602	476	99.09	476	96.1105
	475	98.8424	475	99.7652	475	97.6524	475	99.0829	475	96.0838
	474	98.8292	474	99.7441	474	97.6371	474	99.0879	474	96.0443
	473	98.832	473	99.7741	473	97.6241	473	99.103	473	96.0161
	472	98.7937	472	99.718	472	97.5702	472	99.0793	472	96.0347
	471	98.8015	471	99.7298	471	97.5751	471	99.0809	471	96.0008
	470	98.7689	470	99.7203	470	97.5822	470	99.068	470	95.9899
	469	98.7886	469	99.7234	469	97.5503	469	99.0581	469	95.9788
	468	98.7798	468	99.7363	468	97.5744	468	99.063	468	95.9296
	467	98.7799	467	99.7475	467	97.5591	467	99.1024	467	95.9124
	466	98.76	466	99.7352	466	97.5384	466	99.0597	466	95.8983
	465	98.7753	465	99.7338	465	97.5121	465	99.0584	465	95.8774
	464	98.7797	464	99.7541	464	97.5798	464	99.0593	464	95.8081
	463	98.7677	463	99.7501	463	97.5203	463	99.0479	463	95.7806
	462	98.7334	462	99.708	462	97.4952	462	99.0326	462	95.7578
	461	98.7174	461	99.7268	461	97.4779	461	99.0255	461	95.7316
	460	98.7441	460	99.735	460	97.5247	460	99.0469	460	95.6577
	459	98.6872	459	99.7035	459	97.4884	459	98.9988	459	95.6663
	458	98.7026	458	99.7567	458	97.4872	458	99.0398	458	95.6
	457	98.7043	457	99.7196	457	97.4603	457	99.017	457	95.574
	456	98.7494	456	99.7487	456	97.4819	456	99.0374	456	95.5207
	455	98.6776	455	99.7014	455	97.457	455	99.0296	455	95.476
	454	98.7073	454	99.7279	454	97.4426	454	99.0257	454	95.4439
	453	98.7084	453	99.7345	453	97.4391	453	99.0095	453	95.412
	452	98.6477	452	99.7312	452	97.397	452	99.0073	452	95.3623
	451	98.6603	451	99.7062	451	97.4027	451	99.0119	451	95.3261
	450	98.6438	450	99.6965	450	97.4066	450	98.9894	450	95.2806
	449	98.6462	449	99.7341	449	97.3978	449	98.9818	449	95.2261
	448	98.6486	448	99.7378	448	97.3712	448	98.9955	448	95.1638
	447	98.6276	447	99.7564	447	97.384	447	99.0048	447	95.1049
	446	98.6081	446	99.7408	446	97.3829	446	98.9808	446	95.0714
	445	98.6279	445	99.7367	445	97.3794	445	98.9869	445	95.0082
	444	98.5979	444	99.7043	444	97.354	444	98.9824	444	94.9766
	443	98.5854	443	99.7399	443	97.3185	443	98.9672	443	94.9289
	442	98.5727	442	99.6792	442	97.3102	442	98.9477	442	94.8737
	441	98.5756	441	99.6814	441	97.2894	441	98.9659	441	94.8218
	440	98.5805	440	99.7126	440	97.2961	440	98.9388	440	94.7929
	439	98.5589	439	99.6754	439	97.2943	439	98.9496	439	94.7431
	438	98.5682	438	99.7269	438	97.3117	438	98.9769	438	94.673
	437	98.534	437	99.7005	437	97.2523	437	98.9632	437	94.6464
	436	98.5196	436	99.6927	436	97.2481	436	98.9307	436	94.6173
	435	98.5169	435	99.6769	435	97.2422	435	98.9411	435	94.5806
	434	98.5026	434	99.6786	434	97.2173	434	98.9225	434	94.554
	433	98.5032	433	99.6273	433	97.1859	433	98.895	433	94.5488
	432	98.4973	432	99.6747	432	97.1932	432	98.9053	432	94.486
	431	98.5221	431	99.6822	431	97.2058	431	98.9246	431	94.4279
	430	98.4735	430	99.6837	430	97.1746	430	98.9036	430	94.4096
	429	98.4724	429	99.6677	429	97.1567	429	98.8883	429	94.3606
	428	98.4755	428	99.6669	428	97.1574	428	98.9089	428	94.3154
	427	98.4298	427	99.6555	427	97.1252	427	98.8724	427	94.2972
	426	98.4381	426	99.6627	426	97.1327	426	98.8867	426	94.257
	425	98.4457	425	99.6586	425	97.1241	425	98.895	425	94.2089
	424	98.4323	424	99.6521	424	97.0996	424	98.8484	424	94.1829
	423	98.4141	423	99.6358	423	97.0946	423	98.8584	423	94.1316
	422	98.4094	422	99.6448	422	97.0766	422	98.8703	422	94.1163
	421	98.4343	421	99.6686	421	97.0579	421	98.8738	421	94.042
	420	98.3632	420	99.6442	420	97.0318	420	98.8656	420	94.0103
	419	98.4047	419	99.6583	419	97.0246	419	98.8451	419	93.9646
	418	98.3624	418	99.6011	418	97.0584	418	98.8054	418	93.9321
	417	98.3764	417	99.6568	417	97.0485	417	98.8229	417	93.9073
	416	98.3218	416	99.6065	416	96.9814	416	98.8157	416	93.8705
	415	98.3277	415	99.6262	415	96.9797	415	98.8218	415	93.8085
	414	98.3717	414	99.6546	414	97.0058	414	98.831	414	93.7655
	413	98.3062	413	99.6097	413	96.9124	413	98.7369	413	93.798
	412	98.3369	412	99.6225	412	96.9754	412	98.8253	412	93.683
	411	98.341	411	99.6311	411	96.9409	411	98.8144	411	93.6827
	410	98.3124	410	99.5722	410	96.9034	410	98.7723	410	93.6799
	409	98.3558	409	99.6865	409	96.9792	409	98.8755	409	93.5881
	408	98.3151	408	99.5771	408	96.9139	408	98.7833	408	93.5727
	407	98.293	407	99.5633	407	96.861	407	98.7302	407	93.5992
	406	98.2875	406	99.6234	406	96.8733	406	98.7871	406	93.5063
	405	98.22	405	99.5715	405	96.8359	405	98.737	405	93.4785
	404	98.2264	404	99.5698	404	96.8134	404	98.6938	404	93.4704
	403	98.1937	403	99.5523	403	96.813	403	98.7039	403	93.4066
	402	98.2859	402	99.6168	402	96.8253	402	98.7816	402	93.3128
	401	98.2194	401	99.5726	401	96.7657	401	98.6969	401	93.2534
	400	98.2127	400	99.5714	400	96.7922	400	98.6992	400	93.2039

## Sheet: Fig. 2k
Parameter:	Wavelength	Haze	Haze	Haze	Haze
Unit:	nm	%	%	%	%
Annotation:		Stripe-100 μm	Stripe-200 μm	Grid-100 μm	Grid-200 μm
	400	0.5704	0.3738	0.8156	0.4866
	402	0.5696	0.372	0.8134	0.4875
	404	0.5701	0.3687	0.8143	0.4866
	406	0.5708	0.3677	0.8088	0.4853
	408	0.5712	0.3668	0.811	0.4857
	410	0.5709	0.3677	0.806	0.4859
	412	0.5712	0.3663	0.8054	0.4868
	414	0.5714	0.3663	0.8044	0.4874
	416	0.5708	0.3659	0.8079	0.4883
	418	0.57	0.3685	0.8058	0.4867
	420	0.5695	0.3671	0.8069	0.4863
	422	0.569	0.3679	0.809	0.486
	424	0.5694	0.3688	0.8063	0.4862
	426	0.5687	0.3717	0.8039	0.4854
	428	0.5685	0.3739	0.8004	0.4875
	430	0.5687	0.3743	0.8037	0.4893
	432	0.5683	0.3727	0.7996	0.4882
	434	0.5681	0.3741	0.8009	0.4873
	436	0.5677	0.3708	0.8004	0.4876
	438	0.5672	0.3685	0.8005	0.4875
	440	0.5676	0.365	0.7928	0.4866
	442	0.5676	0.3633	0.7874	0.4859
	444	0.5668	0.3644	0.7794	0.4854
	446	0.5667	0.3624	0.7703	0.4841
	448	0.5662	0.3624	0.7643	0.4825
	450	0.5662	0.3625	0.7557	0.4818
	452	0.5659	0.3633	0.7513	0.4817
	454	0.5658	0.3652	0.747	0.4803
	456	0.5657	0.3651	0.7434	0.4808
	458	0.5661	0.364	0.738	0.4816
	460	0.5654	0.3658	0.7333	0.4806
	462	0.5653	0.3675	0.7286	0.4807
	464	0.5649	0.3684	0.7234	0.4803
	466	0.5646	0.367	0.7173	0.479
	468	0.5647	0.3667	0.7118	0.477
	470	0.5645	0.3685	0.7083	0.476
	472	0.5638	0.3685	0.7037	0.4746
	474	0.5638	0.368	0.699	0.4736
	476	0.5644	0.3661	0.6965	0.4731
	478	0.5651	0.3666	0.6926	0.4726
	480	0.5648	0.3665	0.6897	0.4717
	482	0.5643	0.3668	0.6882	0.4716
	484	0.564	0.3636	0.6859	0.4718
	486	0.5646	0.3636	0.6868	0.4704
	488	0.5649	0.3607	0.6861	0.468
	490	0.5639	0.3617	0.685	0.4685
	492	0.5629	0.362	0.6864	0.468
	494	0.563	0.3629	0.6873	0.4675
	496	0.5629	0.3626	0.6857	0.4681
	498	0.5629	0.3634	0.6863	0.4701
	500	0.5629	0.3624	0.6836	0.47
	502	0.5631	0.3651	0.6846	0.4702
	504	0.5639	0.3649	0.6841	0.4713
	506	0.5644	0.3628	0.6829	0.4709
	508	0.5643	0.3625	0.682	0.4716
	510	0.5644	0.3628	0.6812	0.4718
	512	0.5642	0.3631	0.6803	0.4713
	514	0.5639	0.363	0.6802	0.4703
	516	0.5639	0.3629	0.6773	0.4701
	518	0.5633	0.3623	0.6763	0.4685
	520	0.5637	0.3629	0.6743	0.4675
	522	0.5642	0.3621	0.6735	0.4684
	524	0.5641	0.3613	0.6743	0.47
	526	0.5642	0.3593	0.6729	0.4708
	528	0.5643	0.3579	0.6719	0.471
	530	0.5645	0.3563	0.6705	0.4695
	532	0.5651	0.3554	0.6692	0.4695
	534	0.5654	0.3552	0.6691	0.4672
	536	0.5651	0.3563	0.6688	0.4671
	538	0.5654	0.3569	0.6667	0.4696
	540	0.5649	0.3575	0.6651	0.4706
	542	0.5647	0.3582	0.6645	0.4704
	544	0.5646	0.3597	0.6646	0.4714
	546	0.5645	0.3595	0.6639	0.4723
	548	0.564	0.3583	0.6626	0.4698
	550	0.5641	0.3572	0.6621	0.4712
	552	0.5641	0.3555	0.6611	0.4693
	554	0.5643	0.3547	0.6617	0.4689
	556	0.5647	0.355	0.6597	0.4655
	558	0.5643	0.3525	0.6574	0.4654
	560	0.5635	0.3533	0.6559	0.4662
	562	0.5629	0.3539	0.6561	0.4691
	564	0.5627	0.3544	0.6553	0.4693
	566	0.5625	0.3545	0.6563	0.4724
	568	0.5625	0.3549	0.6531	0.4735
	570	0.562	0.3542	0.6528	0.4712
	572	0.5619	0.3544	0.6544	0.468
	574	0.5619	0.3534	0.6535	0.4692
	576	0.5618	0.3528	0.6536	0.4691
	578	0.5621	0.3511	0.6534	0.4685
	580	0.5621	0.3498	0.6524	0.4688
	582	0.5615	0.3489	0.6529	0.4696
	584	0.5613	0.3483	0.6525	0.4689
	586	0.5611	0.3487	0.6533	0.4689
	588	0.5609	0.3482	0.6555	0.4687
	590	0.5614	0.3477	0.6553	0.4713
	592	0.5606	0.3467	0.6528	0.4732
	594	0.5601	0.3471	0.652	0.4739
	596	0.5606	0.3468	0.6543	0.4749
	598	0.5609	0.3465	0.6538	0.4773
	600	0.5602	0.3453	0.6511	0.4776
	602	0.56	0.3455	0.6508	0.4783
	604	0.5598	0.3449	0.6485	0.4804
	606	0.5598	0.3445	0.6497	0.4817
	608	0.5596	0.3434	0.6474	0.4826
	610	0.5588	0.3439	0.6458	0.4827
	612	0.5579	0.3435	0.6442	0.4834
	614	0.5577	0.3434	0.6441	0.4825
	616	0.5575	0.3426	0.6432	0.4815
	618	0.5563	0.3426	0.6423	0.481
	620	0.5555	0.3426	0.6414	0.4815
	622	0.5548	0.3428	0.6413	0.4813
	624	0.5544	0.3413	0.64	0.4828
	626	0.5544	0.3409	0.6406	0.4841
	628	0.5541	0.3406	0.6396	0.4826
	630	0.5534	0.3393	0.6396	0.4789
	632	0.5529	0.3387	0.6411	0.4775
	634	0.5531	0.337	0.6392	0.4761
	636	0.5528	0.336	0.6406	0.4724
	638	0.5525	0.3353	0.6408	0.4711
	640	0.5518	0.3351	0.6409	0.472
	642	0.5515	0.3351	0.642	0.473
	644	0.551	0.3355	0.6397	0.4707
	646	0.5516	0.3346	0.64	0.4733
	648	0.5516	0.3352	0.6417	0.475
	650	0.5515	0.3353	0.6414	0.4735
	652	0.551	0.3346	0.6395	0.4711
	654	0.5511	0.3337	0.6392	0.4697
	656	0.5511	0.3337	0.6372	0.4696
	658	0.5514	0.3338	0.6391	0.4713
	660	0.5505	0.3338	0.6382	0.4745
	662	0.5493	0.3333	0.6373	0.4731
	664	0.5491	0.333	0.6374	0.4763
	666	0.5489	0.3324	0.6376	0.4747
	668	0.5486	0.3318	0.6375	0.4725
	670	0.5484	0.3297	0.6381	0.4703
	672	0.5483	0.328	0.6365	0.4704
	674	0.548	0.3273	0.6345	0.4676
	676	0.5478	0.3266	0.6325	0.4705
	678	0.5478	0.3258	0.6327	0.4679
	680	0.5464	0.3265	0.634	0.4737
	682	0.5458	0.3271	0.6365	0.4765
	684	0.5452	0.3271	0.6373	0.4793
	686	0.5448	0.3267	0.6373	0.4767
	688	0.5451	0.3268	0.6392	0.4814
	690	0.5449	0.326	0.6409	0.4768
	692	0.5439	0.3256	0.6397	0.4738
	694	0.5446	0.3244	0.6396	0.4712
	696	0.5441	0.3228	0.6371	0.469
	698	0.5446	0.3222	0.6353	0.467
	700	0.5437	0.3224	0.6335	0.4669

## Sheet: Fig. 2l
Parameter:	Haze	Transmittance @ 550 nm	Haze @ 550 nm	Transmittance	Haze @ 550 nm	Transmittance	Haze @ 550 nm	Transmittance	Haze @ 550 nm	Transmittance	Haze @ 550 nm	Transmittance	Haze @ 550 nm	Transmittance	Haze @ 550 nm	Transmittance	Haze @ 550 nm	Transmittance	Haze @ 550 nm	Transmittance	Haze @ 550 nm	Transmittance	Haze @ 550 nm	Transmittance	Haze @ 550 nm	Transmittance
Unit:	%	%	%	%	%	%	%	%	%	%	%	%	%	%	%	%	%	%	%	%	%	%	%	%	%	%
Annotation:		Stripe-100 μm		Stripe-200 μm		Grid-100 μm		Grid-200 μm		AgNW		CuNW		ITO		AZO		FTO		PEDOT:PSS		CNT		GO		Graphene
	0.5641	99.23	0.3572	99.89	0.6621	98.26	0.4712	99.36	1	98.7	4	97	0.08	90.61	1.8	95	5.11	96.38	0.1	90.1	1.6	90.8	2.7	92	0.5	94
									1.2	95	3.5	96.65
									0.47	99.8
									0.56	99.6

## Sheet: Fig. 2o
Parameter:	Energy	TDOS	Zn	Sn	O
Unit:	eV	states/eV	states/eV	states/eV	states/eV
	-5.00716	68.47	52.9529	2.70115	7.41886
	-4.99716	69.57	54.1372	2.69287	7.36032
	-4.98716	70.67	55.3343	2.68309	7.29678
	-4.97716	71.77	56.5403	2.67175	7.22765
	-4.96716	72.83	57.7242	2.65883	7.15302
	-4.95716	73.84	58.858	2.64365	7.0722
	-4.94716	74.76	59.9166	2.62618	6.98431
	-4.93716	75.55	60.8682	2.60587	6.88856
	-4.92716	76.18	61.6716	2.58245	6.78396
	-4.91716	76.61	62.2998	2.55542	6.66971
	-4.90716	76.81	62.7186	2.52417	6.54498
	-4.89716	76.75	62.9071	2.48909	6.40931
	-4.88716	76.41	62.8381	2.44962	6.26272
	-4.87716	75.77	62.4978	2.4055	6.10518
	-4.86716	74.81	61.86	2.35696	5.93721
	-4.85716	73.52	60.9226	2.30454	5.75943
	-4.84716	71.9	59.6853	2.24844	5.57319
	-4.83716	69.95	58.1336	2.18937	5.37971
	-4.82716	67.68	56.2841	2.12783	5.18074
	-4.81716	65.11	54.1389	2.06434	4.97827
	-4.80716	62.25	51.7208	2.00005	4.77454
	-4.79716	59.14	49.0542	1.93547	4.57198
	-4.78716	55.81	46.1678	1.87164	4.3734
	-4.77716	52.31	43.1099	1.80933	4.18177
	-4.76716	48.7	39.9226	1.74971	4.00033
	-4.75716	45.03	36.6622	1.69357	3.83242
	-4.74716	41.38	33.3848	1.64211	3.68173
	-4.73716	37.82	30.1488	1.5964	3.55172
	-4.72716	34.39	27.0114	1.55773	3.44594
	-4.71716	31.18	24.0341	1.52731	3.36741
	-4.70716	28.23	21.2578	1.50617	3.31884
	-4.69716	25.59	18.7205	1.4952	3.30206
	-4.68716	23.28	16.4515	1.49519	3.31788
	-4.67716	21.32	14.4638	1.50609	3.36592
	-4.66716	19.71	12.7623	1.52775	3.44465
	-4.65716	18.44	11.338	1.55956	3.55101
	-4.64716	17.48	10.1716	1.60014	3.68104
	-4.63716	16.8	9.24061	1.64799	3.82969
	-4.62716	16.35	8.51363	1.70114	3.99114
	-4.61716	16.09	7.9574	1.75743	4.15973
	-4.60716	15.97	7.53891	1.81476	4.32956
	-4.59716	15.96	7.22678	1.87115	4.49531
	-4.58716	16.01	6.99306	1.92484	4.65293
	-4.57716	16.1	6.81351	1.97463	4.79899
	-4.56716	16.19	6.66934	2.01954	4.93146
	-4.55716	16.28	6.54638	2.05912	5.04961
	-4.54716	16.36	6.43406	2.09337	5.15344
	-4.53716	16.42	6.32749	2.1226	5.24442
	-4.52716	16.46	6.22335	2.14731	5.324
	-4.51716	16.48	6.12073	2.16814	5.39425
	-4.50716	16.49	6.01997	2.18578	5.45716
	-4.49716	16.49	5.92284	2.20094	5.5149
	-4.48716	16.49	5.82962	2.21412	5.56924
	-4.47716	16.49	5.74232	2.22584	5.62162
	-4.46716	16.5	5.66069	2.23645	5.67298
	-4.45716	16.51	5.58525	2.24622	5.72454
	-4.44716	16.53	5.51591	2.25549	5.77693
	-4.43716	16.55	5.45295	2.26448	5.83073
	-4.42716	16.59	5.39474	2.27352	5.88661
	-4.41716	16.63	5.34204	2.28297	5.94504
	-4.40716	16.69	5.29389	2.29318	6.00653
	-4.39716	16.75	5.25041	2.30455	6.07156
	-4.38716	16.83	5.21121	2.31744	6.14051
	-4.37716	16.92	5.17667	2.33218	6.21379
	-4.36716	17.02	5.14634	2.34911	6.29134
	-4.35716	17.13	5.12022	2.36841	6.37342
	-4.34716	17.26	5.09815	2.39023	6.45999
	-4.33716	17.4	5.07947	2.41463	6.55095
	-4.32716	17.56	5.06421	2.44162	6.64632
	-4.31716	17.72	5.05146	2.47114	6.74584
	-4.30716	17.9	5.04132	2.50328	6.8498
	-4.29716	18.09	5.03246	2.53781	6.95842
	-4.28716	18.29	5.02478	2.57491	7.07162
	-4.27716	18.5	5.01853	2.61432	7.1898
	-4.26716	18.72	5.01219	2.65617	7.31287
	-4.25716	18.95	5.00614	2.70031	7.44139
	-4.24716	19.19	5.00043	2.74666	7.57463
	-4.23716	19.44	4.99466	2.79508	7.71251
	-4.22716	19.7	4.98817	2.84544	7.8547
	-4.21716	19.96	4.98133	2.89745	8.00032
	-4.20716	20.23	4.97355	2.95084	8.14815
	-4.19716	20.5	4.9648	3.00517	8.29818
	-4.18716	20.78	4.95514	3.06014	8.44834
	-4.17716	21.04	4.94394	3.11529	8.5976
	-4.16716	21.31	4.93134	3.17021	8.74533
	-4.15716	21.57	4.91748	3.22477	8.89066
	-4.14716	21.82	4.90232	3.27852	9.0328
	-4.13716	22.06	4.8865	3.33117	9.17188
	-4.12716	22.3	4.87038	3.38308	9.30765
	-4.11716	22.54	4.85396	3.43366	9.44063
	-4.10716	22.76	4.83863	3.48368	9.57173
	-4.09716	22.99	4.8243	3.53316	9.7016
	-4.08716	23.22	4.81237	3.58186	9.83088
	-4.07716	23.45	4.80202	3.6306	9.96107
	-4.06716	23.68	4.79455	3.67913	10.0921
	-4.05716	23.92	4.79023	3.7274	10.2252
	-4.04716	24.17	4.78755	3.77565	10.3586
	-4.03716	24.41	4.78725	3.82342	10.4937
	-4.02716	24.66	4.78838	3.87043	10.6289
	-4.01716	24.9	4.78986	3.91608	10.7625
	-4.00716	25.14	4.79121	3.95995	10.894
	-3.99716	25.37	4.79098	4.00109	11.0208
	-3.98716	25.59	4.78885	4.03953	11.1428
	-3.97716	25.78	4.78354	4.07436	11.2577
	-3.96716	25.96	4.7749	4.10531	11.3638
	-3.95716	26.12	4.76207	4.13219	11.4615
	-3.94716	26.25	4.74467	4.15501	11.5498
	-3.93716	26.36	4.72328	4.17344	11.6289
	-3.92716	26.45	4.69756	4.18831	11.6992
	-3.91716	26.52	4.66757	4.20006	11.7609
	-3.90716	26.57	4.63343	4.2083	11.8154
	-3.89716	26.6	4.59596	4.2137	11.8621
	-3.88716	26.62	4.55501	4.21726	11.9029
	-3.87716	26.62	4.51063	4.21826	11.9373
	-3.86716	26.61	4.46349	4.21757	11.9661
	-3.85716	26.58	4.41407	4.21522	11.9891
	-3.84716	26.55	4.36193	4.21115	12.0068
	-3.83716	26.5	4.30813	4.20568	12.0187
	-3.82716	26.44	4.25231	4.19839	12.0259
	-3.81716	26.37	4.19519	4.18939	12.0278
	-3.80716	26.29	4.13757	4.17922	12.0251
	-3.79716	26.2	4.07929	4.16733	12.0184
	-3.78716	26.1	4.02127	4.1548	12.0082
	-3.77716	26.01	3.96385	4.14102	11.9956
	-3.76716	25.91	3.90759	4.12667	11.9823
	-3.75716	25.81	3.8527	4.11189	11.9678
	-3.74716	25.71	3.79943	4.0972	11.9538
	-3.73716	25.61	3.74763	4.0824	11.9398
	-3.72716	25.52	3.69793	4.06747	11.9264
	-3.71716	25.43	3.64908	4.05221	11.9129
	-3.70716	25.34	3.60071	4.03701	11.8985
	-3.69716	25.24	3.55305	4.02116	11.8832
	-3.68716	25.14	3.50515	4.00448	11.8651
	-3.67716	25.03	3.45716	3.9867	11.8435
	-3.66716	24.92	3.40811	3.96731	11.8187
	-3.65716	24.8	3.35793	3.94688	11.7897
	-3.64716	24.67	3.30719	3.92494	11.7571
	-3.63716	24.53	3.25535	3.90184	11.7211
	-3.62716	24.39	3.20333	3.87819	11.6844
	-3.61716	24.26	3.15152	3.85416	11.6474
	-3.60716	24.12	3.10057	3.83038	11.6135
	-3.59716	24	3.05048	3.80788	11.5837
	-3.58716	23.89	3.00269	3.78742	11.5606
	-3.57716	23.8	2.95661	3.76962	11.5464
	-3.56716	23.73	2.91347	3.75502	11.5427
	-3.55716	23.69	2.87285	3.74437	11.551
	-3.54716	23.67	2.83529	3.73792	11.5726
	-3.53716	23.69	2.80061	3.7363	11.6084
	-3.52716	23.73	2.76902	3.73948	11.6585
	-3.51716	23.8	2.74029	3.74764	11.7234
	-3.50716	23.9	2.71443	3.76088	11.8037
	-3.49716	24.03	2.69166	3.77894	11.8986
	-3.48716	24.19	2.6718	3.80177	12.0082
	-3.47716	24.38	2.6547	3.8294	12.1321
	-3.46716	24.6	2.64069	3.86114	12.2695
	-3.45716	24.84	2.62958	3.89699	12.4199
	-3.44716	25.1	2.62096	3.93591	12.5817
	-3.43716	25.39	2.61479	3.97731	12.7538
	-3.42716	25.69	2.61078	4.02107	12.9332
	-3.41716	26	2.60859	4.06606	13.1186
	-3.40716	26.32	2.60719	4.11122	13.3063
	-3.39716	26.63	2.60636	4.15545	13.4954
	-3.38716	26.94	2.60564	4.19835	13.6823
	-3.37716	27.25	2.60405	4.23888	13.8631
	-3.36716	27.53	2.60098	4.27648	14.0367
	-3.35716	27.8	2.5963	4.31013	14.2016
	-3.34716	28.04	2.58969	4.33953	14.3535
	-3.33716	28.26	2.5808	4.36427	14.4935
	-3.32716	28.45	2.56969	4.38374	14.6196
	-3.31716	28.62	2.55644	4.39912	14.7322
	-3.30716	28.76	2.54158	4.40962	14.8312
	-3.29716	28.88	2.52526	4.41544	14.9177
	-3.28716	28.97	2.50818	4.41717	14.9935
	-3.27716	29.05	2.49086	4.41509	15.0592
	-3.26716	29.11	2.47393	4.41019	15.1181
	-3.25716	29.16	2.45767	4.40236	15.1719
	-3.24716	29.21	2.44289	4.39323	15.2225
	-3.23716	29.26	2.42969	4.38331	15.2731
	-3.22716	29.32	2.41879	4.37286	15.3273
	-3.21716	29.39	2.41017	4.36325	15.3864
	-3.20716	29.47	2.4044	4.35478	15.4532
	-3.19716	29.57	2.40125	4.34819	15.5295
	-3.18716	29.69	2.40106	4.34422	15.6167
	-3.17716	29.84	2.4037	4.3428	15.7147
	-3.16716	30	2.40918	4.34389	15.8236
	-3.15716	30.19	2.41701	4.3474	15.9426
	-3.14716	30.38	2.42728	4.35299	16.0682
	-3.13716	30.59	2.43909	4.35964	16.1976
	-3.12716	30.8	2.45222	4.36621	16.3265
	-3.11716	31	2.4661	4.3717	16.4506
	-3.10716	31.18	2.47999	4.37478	16.5656
	-3.09716	31.34	2.49314	4.37522	16.6665
	-3.08716	31.46	2.50504	4.37077	16.7493
	-3.07716	31.55	2.51532	4.36129	16.8104
	-3.06716	31.6	2.5232	4.34586	16.8487
	-3.05716	31.6	2.52884	4.32452	16.8621
	-3.04716	31.56	2.53159	4.29708	16.8513
	-3.03716	31.47	2.53178	4.26364	16.818
	-3.02716	31.35	2.52926	4.22499	16.7624
	-3.01716	31.2	2.52438	4.1821	16.6895
	-3.00716	31.01	2.51727	4.13502	16.6009
	-2.99716	30.81	2.50842	4.08556	16.5011
	-2.98716	30.59	2.49813	4.03403	16.3941
	-2.97716	30.37	2.48686	3.98182	16.2835
	-2.96716	30.14	2.47494	3.9295	16.1717
	-2.95716	29.92	2.46267	3.87804	16.0617
	-2.94716	29.71	2.45047	3.82813	15.9569
	-2.93716	29.51	2.43868	3.78017	15.859
	-2.92716	29.32	2.42751	3.735	15.7705
	-2.91716	29.15	2.41723	3.69287	15.691
	-2.90716	29	2.40791	3.65412	15.6236
	-2.89716	28.88	2.39982	3.61897	15.5695
	-2.88716	28.78	2.39314	3.58769	15.5276
	-2.87716	28.7	2.38787	3.5602	15.5
	-2.86716	28.64	2.38407	3.53653	15.4863
	-2.85716	28.62	2.38182	3.51667	15.4885
	-2.84716	28.61	2.38123	3.50041	15.5044
	-2.83716	28.63	2.38217	3.48761	15.5354
	-2.82716	28.68	2.38478	3.47834	15.5817
	-2.81716	28.75	2.38894	3.47214	15.6416
	-2.80716	28.85	2.39468	3.46873	15.7149
	-2.79716	28.96	2.40192	3.46797	15.8026
	-2.78716	29.1	2.41052	3.46974	15.9008
	-2.77716	29.26	2.42026	3.47342	16.0107
	-2.76716	29.43	2.43088	3.47899	16.1282
	-2.75716	29.61	2.44219	3.4858	16.252
	-2.74716	29.8	2.4536	3.49323	16.3794
	-2.73716	29.99	2.4648	3.50108	16.5061
	-2.72716	30.17	2.47521	3.50819	16.629
	-2.71716	30.34	2.48425	3.51445	16.7443
	-2.70716	30.49	2.49145	3.5188	16.8491
	-2.69716	30.61	2.49628	3.52099	16.9391
	-2.68716	30.71	2.49834	3.52007	17.0122
	-2.67716	30.77	2.49724	3.516	17.0655
	-2.66716	30.8	2.49287	3.50835	17.0997
	-2.65716	30.79	2.4852	3.49704	17.1128
	-2.64716	30.74	2.4743	3.48231	17.1052
	-2.63716	30.67	2.46051	3.4642	17.0798
	-2.62716	30.56	2.4442	3.44321	17.0383
	-2.61716	30.44	2.42578	3.41959	16.9826
	-2.60716	30.29	2.40599	3.3941	16.9168
	-2.59716	30.13	2.38522	3.3672	16.8437
	-2.58716	29.96	2.36423	3.33947	16.7651
	-2.57716	29.8	2.34347	3.31112	16.6854
	-2.56716	29.63	2.32344	3.28275	16.6075
	-2.55716	29.47	2.30451	3.25477	16.5326
	-2.54716	29.33	2.28708	3.22734	16.4635
	-2.53716	29.2	2.27125	3.20082	16.402
	-2.52716	29.08	2.25718	3.17547	16.3496
	-2.51716	28.99	2.24484	3.15119	16.3066
	-2.50716	28.91	2.23418	3.12829	16.2749
	-2.49716	28.86	2.22509	3.10671	16.2558
	-2.48716	28.83	2.21724	3.08662	16.2472
	-2.47716	28.82	2.21054	3.06803	16.2523
	-2.46716	28.83	2.20465	3.05087	16.2688
	-2.45716	28.87	2.19935	3.03518	16.297
	-2.44716	28.92	2.19435	3.02079	16.3372
	-2.43716	28.99	2.18938	3.00768	16.3868
	-2.42716	29.07	2.18431	2.9958	16.4441
	-2.41716	29.17	2.17896	2.98477	16.5092
	-2.40716	29.27	2.17326	2.97441	16.5784
	-2.39716	29.38	2.16706	2.96456	16.6516
	-2.38716	29.49	2.16045	2.95488	16.7251
	-2.37716	29.6	2.15348	2.94509	16.7986
	-2.36716	29.7	2.14628	2.93522	16.8695
	-2.35716	29.8	2.13894	2.92488	16.9378
	-2.34716	29.88	2.13167	2.91403	17.0018
	-2.33716	29.96	2.12467	2.90283	17.0616
	-2.32716	30.03	2.11813	2.89125	17.1182
	-2.31716	30.09	2.11215	2.87929	17.1719
	-2.30716	30.15	2.10686	2.86734	17.2242
	-2.29716	30.21	2.10227	2.85542	17.2765
	-2.28716	30.26	2.09844	2.84383	17.3301
	-2.27716	30.32	2.09535	2.83277	17.3868
	-2.26716	30.39	2.09274	2.82228	17.4471
	-2.25716	30.46	2.09057	2.81252	17.5126
	-2.24716	30.55	2.08859	2.80348	17.5844
	-2.23716	30.64	2.08663	2.79517	17.6603
	-2.22716	30.74	2.08445	2.78743	17.741
	-2.21716	30.84	2.08174	2.78015	17.8241
	-2.20716	30.95	2.07848	2.77299	17.9081
	-2.19716	31.05	2.07429	2.7657	17.9891
	-2.18716	31.15	2.06905	2.75796	18.0649
	-2.17716	31.23	2.06256	2.74937	18.1319
	-2.16716	31.28	2.05478	2.73959	18.1851
	-2.15716	31.31	2.04553	2.72834	18.2232
	-2.14716	31.31	2.03489	2.71541	18.2415
	-2.13716	31.28	2.02281	2.7006	18.2403
	-2.12716	31.21	2.00926	2.68385	18.2172
	-2.11716	31.1	1.99448	2.66514	18.17
	-2.10716	30.95	1.97866	2.6447	18.1039
	-2.09716	30.77	1.96187	2.62261	18.0176
	-2.08716	30.56	1.9444	2.59926	17.9134
	-2.07716	30.33	1.92641	2.57499	17.7957
	-2.06716	30.07	1.90823	2.55	17.6683
	-2.05716	29.81	1.89004	2.52484	17.5344
	-2.04716	29.54	1.87205	2.4998	17.398
	-2.03716	29.27	1.8544	2.47516	17.262
	-2.02716	29	1.83722	2.45128	17.1312
	-2.01716	28.75	1.82063	2.42838	17.0065
	-2.00716	28.51	1.80474	2.40651	16.8916
	-1.99716	28.29	1.78953	2.38593	16.7874
	-1.98716	28.09	1.77501	2.36664	16.696
	-1.97716	27.92	1.76124	2.34865	16.6175
	-1.96716	27.76	1.74802	2.332	16.5509
	-1.95716	27.63	1.73539	2.31665	16.4982
	-1.94716	27.52	1.72331	2.30252	16.4571
	-1.93716	27.42	1.71173	2.28959	16.4285
	-1.92716	27.35	1.70062	2.27781	16.4104
	-1.91716	27.29	1.68988	2.26718	16.4013
	-1.90716	27.25	1.67956	2.2577	16.4016
	-1.89716	27.22	1.6697	2.24936	16.4108
	-1.88716	27.21	1.66026	2.24229	16.428
	-1.87716	27.2	1.65136	2.23652	16.4534
	-1.86716	27.22	1.64302	2.23226	16.4871
	-1.85716	27.24	1.63539	2.22962	16.5293
	-1.84716	27.28	1.62843	2.22873	16.5808
	-1.83716	27.33	1.62227	2.22967	16.6407
	-1.82716	27.4	1.61696	2.23244	16.7112
	-1.81716	27.48	1.61248	2.23707	16.7902
	-1.80716	27.58	1.6088	2.24354	16.8786
	-1.79716	27.69	1.60583	2.25168	16.9745
	-1.78716	27.81	1.60351	2.26132	17.0764
	-1.77716	27.94	1.60169	2.27197	17.1846
	-1.76716	28.08	1.60028	2.28351	17.2947
	-1.75716	28.22	1.59903	2.2954	17.4052
	-1.74716	28.36	1.59784	2.30734	17.5166
	-1.73716	28.49	1.59663	2.31902	17.6243
	-1.72716	28.62	1.59526	2.32998	17.7273
	-1.71716	28.74	1.59363	2.34006	17.8249
	-1.70716	28.86	1.5918	2.34889	17.9166
	-1.69716	28.96	1.58973	2.35641	18.0018
	-1.68716	29.05	1.58738	2.36255	18.0797
	-1.67716	29.14	1.58489	2.36726	18.1526
	-1.66716	29.22	1.58225	2.37063	18.2207
	-1.65716	29.29	1.57968	2.37268	18.284
	-1.64716	29.36	1.57711	2.37367	18.3449
	-1.63716	29.43	1.57467	2.3736	18.4028
	-1.62716	29.49	1.57223	2.37274	18.4604
	-1.61716	29.56	1.56991	2.37125	18.5172
	-1.60716	29.62	1.56775	2.36931	18.5745
	-1.59716	29.69	1.56556	2.36691	18.6328
	-1.58716	29.75	1.56338	2.36434	18.6921
	-1.57716	29.82	1.56111	2.36173	18.7525
	-1.56716	29.89	1.55862	2.35909	18.8139
	-1.55716	29.96	1.55595	2.35656	18.877
	-1.54716	30.03	1.5529	2.35427	18.9423
	-1.53716	30.11	1.54957	2.35228	19.01
	-1.52716	30.18	1.54589	2.35079	19.0809
	-1.51716	30.27	1.54186	2.34981	19.1557
	-1.50716	30.36	1.53745	2.3495	19.235
	-1.49716	30.46	1.53275	2.35003	19.3194
	-1.48716	30.56	1.52782	2.35151	19.4115
	-1.47716	30.68	1.5227	2.354	19.5116
	-1.46716	30.81	1.51748	2.35758	19.6196
	-1.45716	30.96	1.51222	2.36225	19.7374
	-1.44716	31.12	1.50695	2.36794	19.8642
	-1.43716	31.29	1.50174	2.37466	19.9999
	-1.42716	31.48	1.49656	2.38241	20.1446
	-1.41716	31.67	1.49154	2.39076	20.296
	-1.40716	31.88	1.48653	2.39988	20.4547
	-1.39716	32.09	1.4817	2.40945	20.6187
	-1.38716	32.32	1.47699	2.41915	20.7874
	-1.37716	32.54	1.47243	2.42918	20.959
	-1.36716	32.77	1.46797	2.43912	21.1322
	-1.35716	33.01	1.46372	2.4491	21.3076
	-1.34716	33.24	1.45963	2.45899	21.4838
	-1.33716	33.48	1.45586	2.46868	21.6609
	-1.32716	33.72	1.45225	2.47831	21.8394
	-1.31716	33.96	1.44904	2.48779	22.0189
	-1.30716	34.2	1.44609	2.49706	22.1998
	-1.29716	34.44	1.44355	2.50612	22.3813
	-1.28716	34.69	1.44131	2.51495	22.5652
	-1.27716	34.94	1.43941	2.52334	22.749
	-1.26716	35.19	1.43787	2.53136	22.9344
	-1.25716	35.44	1.43664	2.53878	23.1205
	-1.24716	35.69	1.43575	2.54547	23.3088
	-1.23716	35.95	1.43528	2.55146	23.4981
	-1.22716	36.22	1.43515	2.55675	23.691
	-1.21716	36.49	1.43567	2.5613	23.8894
	-1.20716	36.77	1.43683	2.56531	24.0941
	-1.19716	37.08	1.43889	2.56904	24.3097
	-1.18716	37.4	1.44209	2.57268	24.5381
	-1.17716	37.75	1.44662	2.57659	24.7836
	-1.16716	38.13	1.45282	2.58128	25.0502
	-1.15716	38.54	1.46089	2.5869	25.3395
	-1.14716	39	1.47116	2.59403	25.6576
	-1.13716	39.5	1.48368	2.60301	26.0046
	-1.12716	40.05	1.49872	2.61397	26.3832
	-1.11716	40.66	1.51632	2.62722	26.795
	-1.10716	41.31	1.53656	2.64292	27.2412
	-1.09716	42.01	1.55926	2.66132	27.7205
	-1.08716	42.75	1.58433	2.68241	28.232
	-1.07716	43.55	1.61154	2.7061	28.7752
	-1.06716	44.38	1.64058	2.73252	29.3493
	-1.05716	45.26	1.67102	2.76157	29.9511
	-1.04716	46.17	1.70259	2.79308	30.5771
	-1.03716	47.1	1.73465	2.82694	31.2255
	-1.02716	48.06	1.76682	2.86292	31.8918
	-1.01716	49.04	1.79848	2.9005	32.5699
	-1.00716	50.01	1.82918	2.9393	33.2558
	-0.99716	50.99	1.8585	2.97856	33.9409
	-0.98716	51.94	1.88593	3.01749	34.6183
	-0.97716	52.87	1.91103	3.05523	35.2774
	-0.96716	53.75	1.93354	3.09057	35.9103
	-0.95716	54.57	1.95309	3.12244	36.5039
	-0.94716	55.31	1.96955	3.14958	37.0486
	-0.93716	55.97	1.98266	3.17072	37.5339
	-0.92716	56.52	1.99241	3.18468	37.9483
	-0.91716	56.95	1.99871	3.19052	38.2841
	-0.90716	57.26	2.0016	3.1876	38.5343
	-0.89716	57.44	2.00113	3.17521	38.6953
	-0.88716	57.49	1.99749	3.1534	38.7637
	-0.87716	57.41	1.99085	3.12233	38.7428
	-0.86716	57.21	1.98157	3.08238	38.6359
	-0.85716	56.89	1.96989	3.03439	38.4509
	-0.84716	56.47	1.95627	2.97927	38.1974
	-0.83716	55.98	1.94103	2.91803	37.8874
	-0.82716	55.42	1.92479	2.85194	37.5342
	-0.81716	54.83	1.90794	2.78224	37.1532
	-0.80716	54.21	1.89102	2.70991	36.7584
	-0.79716	53.61	1.87461	2.63597	36.3668
	-0.78716	53.03	1.8593	2.56153	35.9928
	-0.77716	52.5	1.84565	2.48735	35.6538
	-0.76716	52.04	1.83427	2.41422	35.3617
	-0.75716	51.67	1.82572	2.34309	35.131
	-0.74716	51.41	1.82049	2.2746	34.9746
	-0.73716	51.27	1.81899	2.20956	34.9004
	-0.72716	51.26	1.82151	2.1485	34.914
	-0.71716	51.38	1.82819	2.09201	35.0196
	-0.70716	51.64	1.83896	2.04077	35.2169
	-0.69716	52.01	1.85358	1.99493	35.4965
	-0.68716	52.5	1.87164	1.95472	35.8522
	-0.67716	53.07	1.89238	1.9199	36.2672
	-0.66716	53.71	1.91507	1.89024	36.7275
	-0.65716	54.38	1.9388	1.86515	37.2115
	-0.64716	55.06	1.96273	1.84394	37.7026
	-0.63716	55.71	1.98585	1.82598	38.1806
	-0.62716	56.33	2.00759	1.8102	38.6313
	-0.61716	56.89	2.02709	1.79594	39.0425
	-0.60716	57.37	2.04422	1.78247	39.4068
	-0.59716	57.79	2.05875	1.76917	39.7227
	-0.58716	58.14	2.07073	1.75591	39.9937
	-0.57716	58.43	2.08069	1.74239	40.2276
	-0.56716	58.69	2.08913	1.72871	40.4385
	-0.55716	58.93	2.09673	1.71511	40.639
	-0.54716	59.18	2.10449	1.70204	40.8487
	-0.53716	59.47	2.11321	1.68988	41.0835
	-0.52716	59.81	2.1239	1.67924	41.3586
	-0.51716	60.23	2.13715	1.67048	41.6875
	-0.50716	60.74	2.15376	1.6642	42.0796
	-0.49716	61.35	2.17414	1.66066	42.5411
	-0.48716	62.06	2.19863	1.66027	43.0737
	-0.47716	62.87	2.22751	1.66298	43.6727
	-0.46716	63.76	2.26039	1.66887	44.3335
	-0.45716	64.73	2.29706	1.67798	45.0465
	-0.44716	65.75	2.33708	1.68974	45.8011
	-0.43716	66.82	2.37999	1.70408	46.5853
	-0.42716	67.9	2.42506	1.72051	47.3829
	-0.41716	68.99	2.47126	1.73867	48.1877
	-0.40716	70.07	2.51788	1.75777	48.9854
	-0.39716	71.12	2.56436	1.77747	49.7625
	-0.38716	72.13	2.60988	1.79712	50.5123
	-0.37716	73.07	2.65327	1.81618	51.2203
	-0.36716	73.94	2.69428	1.83387	51.8787
	-0.35716	74.72	2.73184	1.84963	52.4724
	-0.34716	75.39	2.76589	1.86284	52.9927
	-0.33716	75.93	2.79541	1.87295	53.4232
	-0.32716	76.33	2.82017	1.87934	53.7484
	-0.31716	76.56	2.84025	1.88147	53.9579
	-0.30716	76.61	2.85463	1.87902	54.0372
	-0.29716	76.46	2.86415	1.87167	53.9776
	-0.28716	76.11	2.86836	1.85931	53.768
	-0.27716	75.55	2.868	1.84179	53.4108
	-0.26716	74.79	2.86353	1.81943	52.9032
	-0.25716	73.83	2.85573	1.79241	52.2585
	-0.24716	72.7	2.84531	1.76122	51.4855
	-0.23716	71.41	2.8336	1.72647	50.5966
	-0.22716	70.01	2.8216	1.68869	49.615
	-0.21716	68.5	2.81055	1.64875	48.5624
	-0.20716	66.93	2.80197	1.60737	47.4536
	-0.19716	65.32	2.79643	1.56517	46.32
	-0.18716	63.71	2.79603	1.52294	45.1696
	-0.17716	62.11	2.80131	1.4813	44.0267
	-0.16716	60.54	2.81342	1.44085	42.9013
	-0.15716	59.03	2.83312	1.40193	41.8066
	-0.14716	57.57	2.86157	1.36499	40.7492
	-0.13716	56.19	2.89859	1.33033	39.7348
	-0.12716	54.88	2.94514	1.29821	38.7675
	-0.11716	53.65	3.00114	1.2685	37.8512
	-0.10716	52.5	3.06673	1.24147	36.9894
	-0.09716	51.43	3.14175	1.21692	36.1809
	-0.08716	50.45	3.22595	1.19474	35.4263
	-0.07716	49.56	3.31897	1.17489	34.733
	-0.06716	48.75	3.42024	1.15721	34.1001
	-0.05716	48.04	3.52926	1.14138	33.5287
	-0.04716	47.41	3.64451	1.12725	33.021
	-0.03716	46.88	3.76594	1.1146	32.5789
	-0.02716	46.44	3.89149	1.10307	32.1985
	-0.01716	46.08	4.01974	1.09241	31.8772
	-0.00716	45.79	4.14905	1.08224	31.6126
	0.00284	45.57	4.27757	1.07226	31.3949
	0.01284	45.39	4.40242	1.06195	31.2143
	0.02284	45.24	4.52123	1.05087	31.0589
	0.03284	45.1	4.63092	1.03855	30.9115
	0.04284	44.94	4.72822	1.02447	30.7572
	0.05284	44.73	4.81073	1.00811	30.5792
	0.06284	44.45	4.87439	0.98901	30.3581
	0.07284	44.08	4.91725	0.96668	30.0749
	0.08284	43.59	4.93595	0.94087	29.7183
	0.09284	42.95	4.92833	0.91129	29.2711
	0.10284	42.17	4.89345	0.87784	28.7253
	0.11284	41.23	4.82936	0.84047	28.0733
	0.12284	40.11	4.73633	0.79948	27.3135
	0.13284	38.84	4.61485	0.75515	26.445
	0.14284	37.41	4.4655	0.708	25.4728
	0.15284	35.83	4.2908	0.65862	24.4063
	0.16284	34.12	4.09281	0.60769	23.2531
	0.17284	32.3	3.87428	0.55595	22.0274
	0.18284	30.39	3.6383	0.50418	20.7424
	0.19284	28.42	3.38876	0.45314	19.4131
	0.20284	26.4	3.12945	0.40352	18.0545
	0.21284	24.36	2.86428	0.35598	16.6832
	0.22284	22.32	2.59712	0.31106	15.3122
	0.23284	20.31	2.33184	0.26919	13.9583
	0.24284	18.34	2.07235	0.23066	12.6343
	0.25284	16.44	1.82199	0.19571	11.3531
	0.26284	14.62	1.58393	0.16439	10.1271
	0.27284	12.91	1.36107	0.1367	8.96559
	0.28284	11.3	1.15542	0.11251	7.87718
	0.29284	9.816	0.96837	0.09167	6.86822
	0.30284	8.458	0.80103	0.07392	5.94243
	0.31284	7.231	0.65375	0.05901	5.1023
	0.32284	6.133	0.52626	0.04663	4.34743
	0.33284	5.161	0.41761	0.03648	3.67637
	0.34284	4.309	0.32663	0.02826	3.08538
	0.35284	3.57	0.25177	0.02168	2.56964
	0.36284	2.936	0.19119	0.01648	2.12399
	0.37284	2.395	0.143	0.01241	1.74217
	0.38284	1.939	0.10538	0.00926	1.41764
	0.39284	1.557	0.07649	0.00685	1.14416
	0.40284	1.24	0.05469	0.00503	0.91561
	0.41284	0.9788	0.03852	0.00366	0.7262
	0.42284	0.7657	0.02674	0.00264	0.57053
	0.43284	0.5932	0.01829	0.00189	0.44377
	0.44284	0.4549	0.01234	0.00135	0.34154
	0.45284	0.345	0.0082	0.00095	0.25992
	0.46284	0.2587	0.00538	0.00066	0.19548
	0.47284	0.1917	0.00349	0.00046	0.14519
	0.48284	0.1402	0.00223	0.00032	0.10645
	0.49284	0.1012	0.00141	0.00022	0.07698
	0.50284	0.07203	0.00088	0.00015	0.05489
	0.51284	0.05054	0.00054	0.0001	0.03857
	0.52284	0.03493	0.00033	6e-05	0.0267
	0.53284	0.02378	0.0002	4e-05	0.01819
	0.54284	0.01593	0.00012	3e-05	0.0122
	0.55284	0.01051	7e-05	2e-05	0.00805
	0.56284	0.00681	4e-05	1e-05	0.00523
	0.57284	0.00435	2e-05	1e-05	0.00334
	0.58284	0.00273	1e-05	0	0.00209
	0.59284	0.00168	1e-05	0	0.00129
	0.60284	0.00102	0	0	0.00078
	0.61284	0.00061	0	0	0.00047
	0.62284	0.00035	0	0	0.00027
	0.63284	0.0002	0	0	0.00016
	0.64284	0.00011	0	0	9e-05
	0.65284	6e-05	0	0	5e-05
	0.66284	3e-05	0	0	3e-05
	0.67284	2e-05	0	0	1e-05
	0.68284	1e-05	0	0	1e-05
	0.69284	0	0	0	0
	0.70284	0	0	0	0
	0.71284	0	0	0	0
	0.72284	0	0	0	0
	0.73284	0	0	0	0
	0.74284	0	0	0	0
	0.75284	0	0	0	0
	0.76284	0	0	0	0
	0.77284	0	0	0	0
	0.78284	0	0	0	0
	0.79284	0	0	0	0
	0.80284	0	0	0	0
	0.81284	0	0	0	0
	0.82284	0	0	0	0
	0.83284	0	0	0	0
	0.84284	0	0	0	0
	0.85284	0	0	0	0
	0.86284	0	0	0	0
	0.87284	0	0	0	0
	0.88284	0	0	0	0
	0.89284	0	0	0	0
	0.90284	0	0	0	0
	0.91284	0	0	0	0
	0.92284	0	0	0	0
	0.93284	0	0	0	0
	0.94284	0	0	0	0
	0.95284	0	0	0	0
	0.96284	0	0	0	0
	0.97284	0	0	0	0
	0.98284	0	0	0	0
	0.99284	0	0	0	0
	1.00284	0	0	0	0
	1.01284	0	0	0	0
	1.02284	0	0	0	0
	1.03284	0	0	0	0
	1.04284	0	0	0	0
	1.05284	0	0	0	0
	1.06284	0	0	0	0
	1.07284	0	0	0	0
	1.08284	0	0	0	0
	1.09284	0	0	0	0
	1.10284	0	0	0	0
	1.11284	0	0	0	0
	1.12284	0	0	0	0
	1.13284	0	0	0	0
	1.14284	0	0	0	0
	1.15284	0	0	0	0
	1.16284	0	0	0	0
	1.17284	0	0	0	0
	1.18284	0	0	0	0
	1.19284	0	0	0	0
	1.20284	0	0	0	0
	1.21284	0	0	0	0
	1.22284	0	0	0	0
	1.23284	0	0	0	0
	1.24284	0	0	0	0
	1.25284	0	0	0	0
	1.26284	0	0	0	0
	1.27284	0	0	0	0
	1.28284	0	0	0	0
	1.29284	0	0	0	0
	1.30284	0	0	0	0
	1.31284	0	0	0	0
	1.32284	0	0	0	0
	1.33284	0	0	0	0
	1.34284	0	0	0	0
	1.35284	0	0	0	0
	1.36284	0	0	0	0
	1.37284	0	0	0	0
	1.38284	0	0	0	0
	1.39284	0	0	0	0
	1.40284	0	0	0	0
	1.41284	0	0	0	0
	1.42284	0	0	0	0
	1.43284	0	0	0	0
	1.44284	0	0	0	0
	1.45284	0	0	0	0
	1.46284	0	0	0	0
	1.47284	0	0	0	0
	1.48284	0	0	0	0
	1.49284	0	0	0	0
	1.50284	0	0	0	0
	1.51284	0	0	0	0
	1.52284	0	0	0	0
	1.53284	0	0	0	0
	1.54284	0	0	0	0
	1.55284	0	0	0	0
	1.56284	0	0	0	0
	1.57284	0	0	0	0
	1.58284	0	0	0	0
	1.59284	0	0	0	0
	1.60284	0	0	0	0
	1.61284	0	0	0	0
	1.62284	0	0	0	0
	1.63284	0	0	0	0
	1.64284	0	0	0	0
	1.65284	0	0	0	0
	1.66284	0	0	0	0
	1.67284	0	0	0	0
	1.68284	0	0	0	0
	1.69284	0	0	0	0
	1.70284	1e-05	0	0	0
	1.71284	1e-05	0	0	0
	1.72284	2e-05	0	1e-05	1e-05
	1.73284	3e-05	0	1e-05	1e-05
	1.74284	5e-05	0	2e-05	2e-05
	1.75284	8e-05	1e-05	3e-05	2e-05
	1.76284	0.00012	1e-05	5e-05	4e-05
	1.77284	0.00019	1e-05	8e-05	6e-05
	1.78284	0.00029	2e-05	0.00012	0.0001
	1.79284	0.00044	3e-05	0.00018	0.00014
	1.80284	0.00066	4e-05	0.00027	0.00021
	1.81284	0.00096	6e-05	0.00039	0.00032
	1.82284	0.00139	9e-05	0.00056	0.00046
	1.83284	0.00198	0.00013	0.0008	0.00065
	1.84284	0.00277	0.00018	0.00112	0.00091
	1.85284	0.00383	0.00025	0.00155	0.00126
	1.86284	0.00522	0.00034	0.0021	0.00172
	1.87284	0.00701	0.00046	0.00282	0.00232
	1.88284	0.00928	0.00061	0.00374	0.00307
	1.89284	0.01213	0.0008	0.00488	0.00402
	1.90284	0.01564	0.00102	0.00629	0.0052
	1.91284	0.0199	0.0013	0.008	0.00662
	1.92284	0.02499	0.00163	0.01004	0.00833
	1.93284	0.03097	0.00201	0.01243	0.01034
	1.94284	0.03789	0.00246	0.0152	0.01267
	1.95284	0.04577	0.00296	0.01835	0.01533
	1.96284	0.05461	0.00352	0.02188	0.01832
	1.97284	0.06434	0.00414	0.02577	0.02162
	1.98284	0.07489	0.00481	0.02997	0.02521
	1.99284	0.08613	0.00551	0.03444	0.02905
	2.00284	0.09789	0.00625	0.03912	0.03308
	2.01284	0.11	0.007	0.04393	0.03724
	2.02284	0.1222	0.00776	0.04879	0.04147
	2.03284	0.1344	0.0085	0.05361	0.04571
	2.04284	0.1464	0.00922	0.05832	0.04987
	2.05284	0.1579	0.00991	0.06286	0.05394
	2.06284	0.169	0.01057	0.0672	0.05786
	2.07284	0.1795	0.01117	0.07131	0.06163
	2.08284	0.1895	0.01174	0.07521	0.06527
	2.09284	0.1991	0.01227	0.07895	0.06881
	2.10284	0.2086	0.01278	0.08259	0.07233
	2.11284	0.2181	0.01327	0.08624	0.07591
	2.12284	0.2279	0.01378	0.09	0.07965
	2.13284	0.2384	0.01431	0.09398	0.08363
	2.14284	0.2496	0.01487	0.09826	0.08794
	2.15284	0.2619	0.01549	0.10293	0.09264
	2.16284	0.2752	0.01616	0.10801	0.09772
	2.17284	0.2894	0.01688	0.11344	0.10318
	2.18284	0.3045	0.01764	0.11919	0.10893
	2.19284	0.32	0.01843	0.1251	0.11484
	2.20284	0.3355	0.01922	0.13101	0.12076
	2.21284	0.3505	0.01998	0.13676	0.12651
	2.22284	0.3644	0.02067	0.14206	0.13189
	2.23284	0.3769	0.02128	0.1468	0.13673
	2.24284	0.3875	0.02179	0.15082	0.1409
	2.25284	0.3961	0.02217	0.15402	0.14433
	2.26284	0.4025	0.02242	0.15641	0.14702
	2.27284	0.4071	0.02256	0.15807	0.14906
	2.28284	0.4102	0.0226	0.15914	0.1506
	2.29284	0.4125	0.02258	0.15987	0.15186
	2.30284	0.4146	0.02253	0.16055	0.15312
	2.31284	0.4174	0.0225	0.16144	0.15467
	2.32284	0.4215	0.02253	0.16287	0.15679
	2.33284	0.4277	0.02265	0.16508	0.15969
	2.34284	0.4364	0.02289	0.16825	0.16355
	2.35284	0.4477	0.02327	0.17242	0.16844
	2.36284	0.4617	0.02377	0.17763	0.17433
	2.37284	0.4781	0.0244	0.18376	0.1811
	2.38284	0.4962	0.02512	0.19053	0.18856
	2.39284	0.5155	0.02591	0.19778	0.19644
	2.40284	0.5352	0.02672	0.20518	0.20446
	2.41284	0.5545	0.02751	0.21245	0.21233
	2.42284	0.5728	0.02826	0.2193	0.21979
	2.43284	0.5895	0.02893	0.22557	0.22668
	2.44284	0.6044	0.02951	0.23113	0.23286
	2.45284	0.6174	0.02999	0.23595	0.23834
	2.46284	0.6286	0.03037	0.24009	0.24316
	2.47284	0.6385	0.03067	0.2437	0.24748
	2.48284	0.6474	0.03091	0.24697	0.2515
	2.49284	0.6561	0.03112	0.25011	0.25545
	2.50284	0.665	0.03132	0.25337	0.25951
	2.51284	0.6746	0.03154	0.2569	0.26393
	2.52284	0.6855	0.03179	0.26088	0.26882
	2.53284	0.6976	0.03208	0.26536	0.27428
	2.54284	0.7111	0.03242	0.27036	0.2803
	2.55284	0.7259	0.03279	0.27585	0.28682
	2.56284	0.7415	0.03318	0.28171	0.29372
	2.57284	0.7577	0.03359	0.28775	0.30084
	2.58284	0.7739	0.03397	0.29383	0.308
	2.59284	0.7897	0.03433	0.29981	0.31503
	2.60284	0.805	0.03464	0.30552	0.32183
	2.61284	0.8194	0.03489	0.31094	0.32834
	2.62284	0.833	0.03509	0.31605	0.33456
	2.63284	0.8461	0.03524	0.32098	0.34059
	2.64284	0.859	0.03537	0.32585	0.3466
	2.65284	0.8722	0.0355	0.33086	0.35278
	2.66284	0.8865	0.03565	0.3362	0.35942
	2.67284	0.9023	0.03586	0.34217	0.36671
	2.68284	0.9202	0.03613	0.34892	0.37489
	2.69284	0.9406	0.03651	0.35658	0.38409
	2.70284	0.9635	0.03698	0.36521	0.39436
	2.71284	0.989	0.03756	0.37479	0.40566
	2.72284	1.017	0.03823	0.38514	0.41781
	2.73284	1.046	0.03897	0.39607	0.43056
	2.74284	1.075	0.03974	0.40725	0.4436
	2.75284	1.105	0.04052	0.41831	0.45653
	2.76284	1.133	0.04126	0.42896	0.46894
	2.77284	1.159	0.04193	0.43883	0.48049
	2.78284	1.183	0.0425	0.44762	0.4909
	2.79284	1.203	0.04295	0.45518	0.49992
	2.80284	1.22	0.04326	0.46137	0.50744
	2.81284	1.232	0.04344	0.46618	0.51348
	2.82284	1.242	0.04349	0.46976	0.51809
	2.83284	1.248	0.04342	0.47218	0.52147
	2.84284	1.252	0.04326	0.47364	0.52382
	2.85284	1.254	0.04301	0.47434	0.52532
	2.86284	1.255	0.0427	0.47446	0.52616
	2.87284	1.254	0.04234	0.47414	0.52647
	2.88284	1.252	0.04194	0.47347	0.52643
	2.89284	1.249	0.04152	0.47253	0.52604
	2.90284	1.246	0.04108	0.47135	0.52539
	2.91284	1.242	0.04062	0.46994	0.52448
	2.92284	1.238	0.04015	0.46834	0.52332
	2.93284	1.233	0.03967	0.46661	0.522
	2.94284	1.228	0.0392	0.4648	0.52057
	2.95284	1.223	0.03874	0.46305	0.51917
	2.96284	1.219	0.03831	0.4614	0.51796
	2.97284	1.215	0.03792	0.46003	0.517
	2.98284	1.213	0.03757	0.459	0.51646
	2.99284	1.211	0.03727	0.4584	0.51637
	3.00284	1.21	0.03702	0.4582	0.51675
	3.01284	1.211	0.03683	0.4584	0.51757
	3.02284	1.213	0.03667	0.45891	0.51877
	3.03284	1.215	0.03655	0.45963	0.52019
	3.04284	1.217	0.03645	0.4604	0.52167
	3.05284	1.219	0.03636	0.46119	0.52314
	3.06284	1.221	0.03627	0.46182	0.52452
	3.07284	1.222	0.03618	0.4623	0.52565
	3.08284	1.224	0.03607	0.46263	0.52668
	3.09284	1.224	0.03596	0.46285	0.52752
	3.10284	1.225	0.03584	0.46303	0.52832
	3.11284	1.226	0.03572	0.46327	0.52921
	3.12284	1.227	0.0356	0.46363	0.53019
	3.13284	1.228	0.03549	0.46414	0.53131
	3.14284	1.23	0.03539	0.46491	0.53269
	3.15284	1.233	0.03529	0.46575	0.53416
	3.16284	1.235	0.0352	0.46672	0.53569
	3.17284	1.238	0.03511	0.4676	0.53712
	3.18284	1.239	0.035	0.46827	0.53825
	3.19284	1.24	0.03488	0.46862	0.53893
	3.20284	1.24	0.03474	0.46848	0.53902
	3.21284	1.237	0.03457	0.46775	0.53844
	3.22284	1.234	0.03437	0.46636	0.53706
	3.23284	1.228	0.03415	0.46433	0.5349
	3.24284	1.221	0.03391	0.46168	0.53201
	3.25284	1.213	0.03366	0.4585	0.52846
	3.26284	1.203	0.03342	0.4549	0.52444
	3.27284	1.193	0.03319	0.451	0.52006
	3.28284	1.182	0.03299	0.44701	0.51556
	3.29284	1.172	0.03284	0.44307	0.51113
	3.30284	1.163	0.03274	0.43939	0.50699
	3.31284	1.155	0.03271	0.43616	0.50338
	3.32284	1.148	0.03276	0.43361	0.50056
	3.33284	1.144	0.03292	0.43191	0.49875
	3.34284	1.143	0.0332	0.43133	0.49825
	3.35284	1.146	0.0336	0.43204	0.49927
	3.36284	1.153	0.03416	0.43425	0.50203
	3.37284	1.164	0.03487	0.43812	0.50672
	3.38284	1.18	0.03575	0.44372	0.51345
	3.39284	1.2	0.0368	0.45111	0.52229
	3.40284	1.226	0.03801	0.46028	0.5332
	3.41284	1.256	0.03938	0.47116	0.54611
	3.42284	1.29	0.04089	0.48359	0.56078
	3.43284	1.328	0.04251	0.49732	0.57697
	3.44284	1.368	0.04423	0.51209	0.59437
	3.45284	1.41	0.04601	0.52762	0.61259
	3.46284	1.454	0.04783	0.54355	0.63128
	3.47284	1.498	0.04966	0.5596	0.65004
	3.48284	1.541	0.05147	0.57543	0.66853
	3.49284	1.583	0.05323	0.59078	0.68643
	3.50284	1.623	0.05493	0.60548	0.70347
	3.51284	1.66	0.05655	0.6193	0.71951
	3.52284	1.695	0.05807	0.63211	0.73433
	3.53284	1.727	0.05948	0.64391	0.74792
	3.54284	1.756	0.06079	0.65461	0.76025
	3.55284	1.782	0.06199	0.66433	0.77137
	3.56284	1.806	0.06305	0.67306	0.78138
	3.57284	1.827	0.06401	0.68093	0.79037
	3.58284	1.846	0.06487	0.68807	0.79853
	3.59284	1.864	0.0656	0.69471	0.80611
	3.60284	1.881	0.06627	0.701	0.81328
	3.61284	1.897	0.06686	0.70718	0.8204
	3.62284	1.914	0.0674	0.71353	0.82772
	3.63284	1.932	0.06791	0.72037	0.83566
	3.64284	1.952	0.06844	0.72795	0.84449
	3.65284	1.974	0.069	0.73662	0.85462
	3.66284	2	0.06959	0.74658	0.86631
	3.67284	2.03	0.07027	0.75812	0.87985
	3.68284	2.065	0.07104	0.77134	0.89539
	3.69284	2.104	0.0719	0.78631	0.91303
	3.70284	2.147	0.07286	0.80298	0.93264
	3.71284	2.195	0.07393	0.82122	0.95414
	3.72284	2.246	0.07508	0.84073	0.97721
	3.73284	2.3	0.07629	0.86125	1.0014
	3.74284	2.355	0.07756	0.88236	1.02632
	3.75284	2.411	0.07884	0.90365	1.05148
	3.76284	2.466	0.08012	0.92466	1.07636
	3.77284	2.52	0.08136	0.94502	1.10034
	3.78284	2.57	0.08252	0.96431	1.12304
	3.79284	2.617	0.08362	0.98223	1.14421
	3.80284	2.66	0.08459	0.99855	1.16342
	3.81284	2.698	0.08545	1.01305	1.18045
	3.82284	2.73	0.08616	1.02565	1.19525
	3.83284	2.758	0.08672	1.03634	1.20773
	3.84284	2.781	0.08711	1.04516	1.21804
	3.85284	2.799	0.08736	1.0523	1.2263
	3.86284	2.813	0.08744	1.05796	1.23288
	3.87284	2.823	0.08739	1.06238	1.23792
	3.88284	2.831	0.0872	1.06593	1.24202
	3.89284	2.838	0.08691	1.06899	1.24547
	3.90284	2.844	0.08654	1.07193	1.24879
	3.91284	2.851	0.08612	1.07514	1.25237
	3.92284	2.859	0.08567	1.07894	1.25668
	3.93284	2.869	0.08527	1.08375	1.26209
	3.94284	2.883	0.08487	1.08965	1.26885
	3.95284	2.9	0.08453	1.09683	1.27713
	3.96284	2.92	0.08428	1.10545	1.28694
	3.97284	2.944	0.0841	1.11539	1.29821
	3.98284	2.971	0.08402	1.12653	1.31097
	3.99284	3	0.08403	1.13878	1.32469
	4.00284	3.032	0.0841	1.15151	1.33917
	4.01284	3.064	0.08423	1.16453	1.35394
	4.02284	3.096	0.08441	1.17772	1.36862
	4.03284	3.127	0.0846	1.1905	1.38274
	4.04284	3.156	0.08478	1.20236	1.39599
	4.05284	3.183	0.08495	1.21334	1.40801
	4.06284	3.207	0.08507	1.22315	1.41864
	4.07284	3.227	0.08515	1.23167	1.42766
	4.08284	3.244	0.08515	1.23883	1.43519
	4.09284	3.258	0.08511	1.245	1.44122
	4.10284	3.269	0.08499	1.24982	1.44598
	4.11284	3.278	0.08482	1.25389	1.44972
	4.12284	3.284	0.08463	1.25726	1.45269
	4.13284	3.29	0.08438	1.26013	1.4552
	4.14284	3.296	0.08412	1.26306	1.45754
	4.15284	3.301	0.08387	1.26594	1.45995
	4.16284	3.307	0.0836	1.26889	1.46259
	4.17284	3.313	0.08335	1.27218	1.46558
	4.18284	3.321	0.0831	1.2759	1.46904
	4.19284	3.329	0.08288	1.27992	1.47307
	4.20284	3.339	0.08268	1.28454	1.47765
	4.21284	3.35	0.08249	1.28965	1.48299
	4.22284	3.363	0.08235	1.2953	1.48911
	4.23284	3.378	0.08224	1.30191	1.49623
	4.24284	3.396	0.08218	1.30956	1.50469
	4.25284	3.418	0.0822	1.31856	1.51478
	4.26284	3.444	0.08229	1.3293	1.52682
	4.27284	3.475	0.08248	1.34196	1.54119
	4.28284	3.512	0.08279	1.35733	1.55839
	4.29284	3.557	0.08323	1.37511	1.5786
	4.30284	3.608	0.08378	1.39594	1.60213
	4.31284	3.668	0.08446	1.41987	1.62915
	4.32284	3.735	0.08526	1.44702	1.65963
	4.33284	3.81	0.08616	1.4771	1.69335
	4.34284	3.892	0.08715	1.51005	1.73033
	4.35284	3.98	0.08822	1.54553	1.76996
	4.36284	4.073	0.08931	1.58319	1.81198
	4.37284	4.171	0.09045	1.62252	1.85594
	4.38284	4.271	0.09157	1.66327	1.9012
	4.39284	4.374	0.09267	1.70458	1.9473
	4.40284	4.477	0.09378	1.7463	1.99373
	4.41284	4.579	0.09485	1.78798	2.03995
	4.42284	4.679	0.09587	1.82907	2.0853
	4.43284	4.777	0.09685	1.86882	2.12944
	4.44284	4.871	0.09779	1.9069	2.17164
	4.45284	4.959	0.09869	1.94315	2.21151
	4.46284	5.041	0.09952	1.97676	2.24844
	4.47284	5.115	0.10031	2.00706	2.28163
	4.48284	5.18	0.10099	2.03401	2.31065
	4.49284	5.234	0.1016	2.05677	2.33499
	4.50284	5.278	0.1021	2.07499	2.35409
	4.51284	5.309	0.10247	2.08834	2.36785
	4.52284	5.329	0.10272	2.0971	2.37603
	4.53284	5.336	0.10286	2.10116	2.37874
	4.54284	5.332	0.10287	2.10035	2.37642
	4.55284	5.319	0.10278	2.09577	2.36956
	4.56284	5.297	0.10263	2.08779	2.35904
	4.57284	5.269	0.10242	2.07738	2.34562
	4.58284	5.236	0.10222	2.06511	2.33037
	4.59284	5.202	0.10203	2.05217	2.31434
	4.60284	5.167	0.1019	2.03874	2.29823
	4.61284	5.134	0.10186	2.02642	2.28303
	4.62284	5.105	0.10192	2.01497	2.26935
	4.63284	5.08	0.1021	2.00557	2.25768
	4.64284	5.06	0.10242	1.99798	2.24837
	4.65284	5.047	0.10289	1.99265	2.24167
	4.66284	5.04	0.10348	1.99043	2.23788
	4.67284	5.041	0.10425	1.99087	2.23716
	4.68284	5.049	0.10516	1.99443	2.23975
	4.69284	5.066	0.10625	2.00155	2.246
	4.70284	5.093	0.10751	2.01302	2.25643
	4.71284	5.131	0.109	2.0287	2.2715
	4.72284	5.182	0.11071	2.04995	2.29191
	4.73284	5.247	0.11268	2.07656	2.31816
	4.74284	5.327	0.1149	2.10988	2.35092
	4.75284	5.424	0.11742	2.14995	2.39069
	4.76284	5.538	0.12021	2.19713	2.43777
	4.77284	5.67	0.12329	2.25191	2.49228
	4.78284	5.819	0.12659	2.31357	2.55427
	4.79284	5.985	0.13013	2.38259	2.6234
	4.80284	6.167	0.13381	2.4581	2.69892
	4.81284	6.362	0.1376	2.53939	2.78022
	4.82284	6.568	0.14142	2.62546	2.8663
	4.83284	6.782	0.14521	2.71557	2.9558
	4.84284	7.001	0.1489	2.80787	3.04743
	4.85284	7.222	0.1524	2.9012	3.13989
	4.86284	7.442	0.15566	2.99461	3.23182
	4.87284	7.658	0.15866	3.08662	3.32183
	4.88284	7.866	0.16133	3.17591	3.40865
	4.89284	8.064	0.16366	3.26193	3.49138
	4.90284	8.252	0.16567	3.34323	3.56931
	4.91284	8.427	0.16734	3.41994	3.64203
	4.92284	8.59	0.16872	3.49192	3.70952
	4.93284	8.742	0.16988	3.55881	3.77193
	4.94284	8.883	0.17086	3.62177	3.83
	4.95284	9.015	0.17175	3.68107	3.88452
	4.96284	9.142	0.1726	3.73786	3.93655
	4.97284	9.265	0.17347	3.79293	3.98726
	4.98284	9.386	0.17446	3.84764	4.03771
	4.99284	9.51	0.17556	3.9026	4.08898
	5.00284	9.637	0.17687	3.95865	4.14189

## Sheet: Fig. 3c
Parameter:	Time	Voltage	aEPSC
Unit:	s	V	μA
	2.98481	0	5.7538
	3.03637	0	5.76573
	3.08793	0	5.77685
	3.13947	0	5.78714
	3.19103	0	5.79805
	3.24257	0	5.80879
	3.29407	0	5.81907
	3.34558	0	5.8288
	3.39711	0	5.83869
	3.44863	0	5.84758
	3.50018	0	5.85604
	3.55171	0	5.86616
	3.60321	0	5.8749
	3.65476	0	5.88397
	3.70627	0	5.89207
	3.75779	0	5.90057
	3.8093	0	5.90825
	3.86081	0	5.9165
	3.91236	0	5.92338
	3.9639	0	5.93105
	4.01541	0	5.93836
	4.06693	0	5.9462
	4.11844	0	5.95332
	4.16998	0	5.95958
	4.22153	0	5.96678
	4.27304	0	5.97297
	4.32456	0	5.97895
	4.37608	0	5.9863
	4.4276	0	5.99232
	4.47915	0	5.99823
	4.53068	0	6.00448
	4.58218	0	6.01054
	4.63373	0	6.01621
	4.68524	0	6.02191
	4.73677	0	6.02715
	4.78828	0	6.03207
	4.83979	0	6.03796
	4.89135	0	6.0436
	4.94287	0	6.04868
	4.9944	0	6.05398
	5.04592	0	6.05893
	5.09744	0	6.06353
	5.149	0	6.06805
	5.20054	0	6.07343
	5.25207	0	6.07704
	5.28329	2	12.4591
	5.33651	0	14.4235
	5.38811	0	12.2467
	5.44089	2	17.3019
	5.49415	0	17.5427
	5.54574	0	14.7902
	5.59728	0	13.7258
	5.64882	0	13.1206
	5.70035	0	12.7177
	5.75191	0	12.417
	5.80344	0	12.1837
	5.85499	0	11.9924
	5.9065	0	11.8314
	5.95806	0	11.6926
	6.00961	0	11.5708
	6.06117	0	11.4651
	6.11271	0	11.369
	6.16422	0	11.2823
	6.21575	0	11.2016
	6.26728	0	11.1289
	6.31883	0	11.0603
	6.3704	0	10.9976
	6.42192	0	10.9405
	6.47349	0	10.8843
	6.52504	0	10.832
	6.57662	0	10.7837
	6.62817	0	10.7384
	6.67971	0	10.6937
	6.73125	0	10.65
	6.78281	0	10.6112
	6.83437	0	10.5725
	6.88593	0	10.536
	6.93748	0	10.5042
	6.98899	0	10.4718
	7.04055	0	10.4386
	7.09209	0	10.4085
	7.14365	0	10.3785
	7.1952	0	10.3512
	7.24674	0	10.3219
	7.29827	0	10.2962
	7.3498	0	10.2713
	7.40137	0	10.245
	7.45291	0	10.2202
	7.50445	0	10.196
	7.55598	0	10.1724
	7.60751	0	10.151
	7.65906	0	10.1302
	7.71059	0	10.1093
	7.76212	0	10.0899
	7.81365	0	10.07
	7.86518	0	10.0517
	7.91673	0	10.0334
	7.96827	0	10.0157
	8.0198	0	9.99735
	8.07133	0	9.97877
	8.12286	0	9.96283
	8.17441	0	9.94632
	8.22594	0	9.92975
	8.27747	0	9.91315
	8.32899	0	9.89965
	8.38052	0	9.88311
	8.43207	0	9.86692
	8.48361	0	9.85456
	8.53513	0	9.84092
	8.58666	0	9.82655
	8.63818	0	9.81307
	8.68974	0	9.79912
	8.74127	0	9.78728
	8.79281	0	9.77334
	8.84433	0	9.76161
	8.89586	0	9.75056
	8.94742	0	9.7377
	8.99896	0	9.72698
	9.05048	0	9.71467
	9.10202	0	9.70324
	9.15354	0	9.69176
	9.2051	0	9.68127
	9.25664	0	9.66961
	9.30816	0	9.65972
	9.35969	0	9.64872
	9.41122	0	9.63779
	9.46278	0	9.62882
	9.51431	0	9.61708
	9.56584	0	9.60661
	9.61737	0	9.59765
	9.6689	0	9.58837
	9.72044	0	9.57877
	9.77198	0	9.56924
	9.82351	0	9.56125
	9.87504	0	9.55297
	9.92657	0	9.54385
	9.97812	0	9.53564
	10.0297	0	9.52731
	10.0812	0	9.51778
	10.1327	0	9.51061
	10.1842	0	9.50168
	10.2358	0	9.49366
	10.2873	0	9.48479
	10.3389	0	9.47684
	10.3904	0	9.46999
	10.4419	0	9.46286
	10.4935	0	9.45392
	10.545	0	9.44771
	10.5965	0	9.43999
	10.6481	0	9.43295
	10.6996	0	9.42619
	10.7512	0	9.4199
	10.8027	0	9.41148
	10.8542	0	9.40435
	10.9057	0	9.39662
	10.9573	0	9.38953
	11.0088	0	9.38444
	11.0604	0	9.37855
	11.1119	0	9.37194
	11.1634	0	9.36473
	11.2149	0	9.35923
	11.2665	0	9.35227
	11.318	0	9.34615
	11.3696	0	9.33964
	11.4211	0	9.33425
	11.4726	0	9.32791
	11.5242	0	9.32188
	11.5757	0	9.31641
	11.6272	0	9.31154
	11.6787	0	9.30536
	11.7303	0	9.29867
	11.7818	0	9.29256
	11.8334	0	9.28838
	11.8849	0	9.28217
	11.9364	0	9.27594
	11.9879	0	9.27028
	12.0395	0	9.26662
	12.091	0	9.2604
	12.1426	0	9.25569
	12.1941	0	9.25052
	12.2456	0	9.24504
	12.2972	0	9.24037
	12.3487	0	9.23613
	12.4002	0	9.23074
	12.4518	0	9.22592
	12.5033	0	9.22124
	12.5548	0	9.21557
	12.6064	0	9.209
	12.6579	0	9.20641
	12.7094	0	9.20135
	12.761	0	9.19603
	12.8125	0	9.19154
	12.8641	0	9.1873
	12.9156	0	9.1834
	12.9671	0	9.1791
	13.0186	0	9.17451
	13.0702	0	9.1701
	13.1217	0	9.16544
	13.1733	0	9.16108
	13.2248	0	9.1566
	13.2763	0	9.15136
	13.3279	0	9.14706
	13.3794	0	9.14246
	13.4309	0	9.13914
	13.4825	0	9.13476
	13.534	0	9.13102
	13.5855	0	9.1276
	13.6371	0	9.12336
	13.6886	0	9.11957
	13.7401	0	9.11584
	13.7917	0	9.11131
	13.8432	0	9.10906
	13.8948	0	9.10469
	13.9463	0	9.10133
	13.9978	0	9.09678
	14.0493	0	9.09326
	14.1009	0	9.08773
	14.1524	0	9.08467
	14.204	0	9.08177
	14.2555	0	9.07908
	14.307	0	9.07673
	14.3586	0	9.0714
	14.4101	0	9.06821
	14.4616	0	9.06551
	14.5131	0	9.06015
	14.5647	0	9.05586
	14.6162	0	9.05101
	14.6678	0	9.04973
	14.7193	0	9.04514
	14.7708	0	9.0383
	14.8224	0	9.03804
	14.8739	0	9.03643
	14.9254	0	9.02987
	14.977	0	9.02616
	15.0285	0	9.02546

## Sheet: Fig. 3d
Parameter:	ΔT	PPF index (A2/A1)	Deviation	PPF index (A2/A1)	Deviation	PPF index (A2/A1)	Deviation
Unit:	s	%	%	%	%	%	%
Annotation:		ZTO 7:3		ZTO 1:1		ZTO 3:7
	0.05	132.953	3.07677	127.683	2.22172	132.47	0.58966
	0.15	125.657	1.77472	124.457	0.80749	130.417	3.26126
	0.25	122.297	1.04644	122.367	0.7257	122.73	3.75317
	0.35	119.653	0.48014	119.45	0.59908	122.017	2.20663
	0.45	117.697	0.30006	117.677	0.55869	119.91	2.29523
	0.6	115.407	0.11015	115.167	0.47353	117.273	1.76506
	0.75	113.383	0.34034	113.417	0.40501	115.29	1.49609
	0.9	111.83	0.30116	111.667	0.35572	113.663	1.21352
	1	110.943	0.65394	110.983	0.32517	112.673	1.11132
	1.5	108.28	0.601	107.87	0.23259	109.8	0.75901
	2	106.55	0.39686	105.59	0.16703	107.847	0.76846
	2.5	105.03	0.97862	104.267	0.12662	106.483	0.52843

[truncated: 13 more sheets: Fig. 3e, Fig. 3f, Fig. 3g, Fig. 3h, Fig. 3i, Fig. 3j, Fig. 3k, Fig. 3l, Fig. 3m, Fig. 4f, Fig. 4g, Fig. 5d, Fig. 5e]
